# Supplementary material for: 2-Oxochromen-4-yl 4-(dimethyl­amino)­benzoate
Source: Acta Crystallogr Sect E Struct Rep Online. 2011 Aug 6;67(Pt 9):o2269–70. doi: 10.1107/S1600536811030844 (PMC3200765; doi:10.1107/S1600536811030844)
Supplement: Supplementary file 1 [file e-67-o2269-sup1.cif]

##############################################################################
#                                                                            #
# This CIF contains the data in a paper accepted for publication in          #
# Acta Crystallographica Section E. It conforms to the requirements of       #
# Notes for Authors for Acta Crystallographica Section E, and has been       #
# peer reviewed under the auspices of the IUCr Commission on Journals.       #
#                                                                            #
# Full details of the Crystallographic Information File format               #
# are given in the paper "The Crystallographic Information File (CIF):       #
# a New Standard Archive File for Crystallography" by S. R. Hall, F. H.      #
# Allen and I. D. Brown [Acta Cryst. (1991), A47, 655-685].                  #
#                                                                            #
# The current version of the core CIF dictionary is obtainable from          #
# ftp://ftp.iucr.org/pub/cif_core.dic.                                       #
#                                                                            #
# Software is freely available for graphical display of the structure(s)     #
# in this CIF. For information consult the CIF software page                 #
# http://www.iucr.org/resources/cif/software.                                #
#                                                                            #
# This file may be used for bona fide research purposes within the           #
# scientific community so long as proper attribution is given to the journal # 
# article from which it was obtained.                                        #
#                                                                            #
##############################################################################
data_global
_audit_creation_method     CRYSTALS_ver_12.85
_journal_date_recd_electronic     2011-07-18
_journal_date_accepted     2011-08-01
_journal_name_full     'Acta Crystallographica, Section E'
_journal_year     2011
_journal_volume     67
_journal_issue      9
_journal_page_first     o2269
_journal_page_last     o2270
_journal_paper_category     QO
_journal_coeditor_code     TK2767
_publ_contact_author_name     'Abou Akoun'
_publ_contact_author_address
;
 Laboratoire de Cristallographie et Physique Mol\'eculaire ,
 UFR SSMT , Universit\'e de Cocody 22 BP 582 Abidjan 22,
 C\^ote d'Ivoire
;
_publ_contact_author_email     'abou_akoun@yahoo.fr'
_publ_contact_author_fax     ?
_publ_contact_author_phone      22505915874
_publ_section_title
;
2-Oxochromen-4-yl 4-(dimethylamino)benzoate
;
loop_
    _publ_author_name
    _publ_author_address
    'Abou, Akoun'
;
Laboratoire de Cristallographie et Physique Mol\'eculaire,
UFR SSMT, Universit\'e de Cocody 22 BP 582 Abidjan 22, C\^ote d'Ivoire
;
    'Djand\'e, Abdoulaye'
;
Laboratoire de Chimie Bio-organique et Phytochimie,
Universit\'e de Ouagadougou 03 BP 7021 Ouagadougou 03, Burkina Faso
;
    'Sessouma, Bintou'
;
Laboratoire de Chimie Bio-organique et Phytochimie,
Universit\'e de Ouagadougou 03 BP 7021 Ouagadougou 03, Burkina Faso
;
    'Saba, Adama'
;
Laboratoire de Chimie Bio-organique et Phytochimie,
Universit\'e de Ouagadougou 03 BP 7021 Ouagadougou 03, Burkina Faso
;
    'Kakou-Yao, Rita'
;
Laboratoire de Cristallographie et Physique Mol\'eculaire,
UFR SSMT, Universit\'e de Cocody 22 BP 582 Abidjan 22, C\^ote d'Ivoire
;
data_I
_audit_creation_method     CRYSTALS_ver_12.85
_chemical_name_systematic
;
2-Oxochromen-4-yl 4-(dimethylamino)benzoate
;
_chemical_name_common     ?
_chemical_formula_moiety     'C18 H15 N1 O4'
_chemical_formula_sum     'C18 H15 N1 O4'
_chemical_formula_iupac     'C18 H15 N1 O4'
_chemical_formula_weight     309.32
_chemical_melting_point     445
_symmetry_cell_setting     triclinic
_symmetry_space_group_name_H-M     'P -1'
_symmetry_space_group_name_Hall     '-P 1'
loop_
    _symmetry_equiv_pos_as_xyz
    'x,y,z'
    '-x,-y,-z'
_cell_length_a     7.4939(2)
_cell_length_b     10.2361(3)
_cell_length_c     10.6620(3)
_cell_angle_alpha     92.307(3)
_cell_angle_beta     103.9350(10)
_cell_angle_gamma     109.852(2)
_cell_volume     739.92(4)
_cell_formula_units_Z     2
_cell_measurement_reflns_used     8424
_cell_measurement_theta_min     1.986
_cell_measurement_theta_max     28.723
_cell_measurement_temperature     298
_exptl_crystal_description     'Parallelepiped'
_exptl_crystal_colour     'colourless'
_exptl_crystal_size_max     0.50
_exptl_crystal_size_mid     0.40
_exptl_crystal_size_min     0.30
_exptl_crystal_density_diffrn     1.388
_exptl_crystal_density_meas     ?
_exptl_crystal_density_method     'not measured'
_exptl_crystal_F_000     324
_exptl_absorpt_coefficient_mu     0.099
_exptl_absorpt_correction_type     none
_exptl_absorpt_process_details     ?
_exptl_absorpt_correction_T_min     ?
_exptl_absorpt_correction_T_max     ?
_exptl_special_details
;
;
_diffrn_ambient_temperature     298
_diffrn_radiation_type     'Mo K\a'
_diffrn_radiation_wavelength     0.71073
_diffrn_radiation_source     'fine-focus sealed tube'
_diffrn_radiation_monochromator     'graphite'
_diffrn_measurement_device_type     'Nonius KappaCCD'
_diffrn_measurement_method     '\f and \w'
_diffrn_reflns_number     8424
_diffrn_reflns_av_R_equivalents     0.024
_diffrn_reflns_theta_min     1.986
_diffrn_reflns_theta_max     28.723
_diffrn_reflns_theta_full     25.85
_diffrn_measured_fraction_theta_max     0.937
_diffrn_measured_fraction_theta_full     0.98
_diffrn_reflns_limit_h_min     -9
_diffrn_reflns_limit_h_max     9
_diffrn_reflns_limit_k_min     -13
_diffrn_reflns_limit_k_max     13
_diffrn_reflns_limit_l_min     -14
_diffrn_reflns_limit_l_max     14
_diffrn_standards_number     0
_diffrn_standards_interval_count     .
_diffrn_standards_interval_time     .
_diffrn_standards_decay_%     ?
_refine_special_details
;
The 5 reflections 1 0 0; 0 1 0; -1 0 1; 0 0 1; -1 1 1 have been measured with
too low intensities. It might be caused by some systematical error, probably
by shielding by a beam stop of these diffractions. They were not used in the
refinement.
;
_reflns_number_total     3590
_reflns_number_gt     2897
_reflns_threshold_expression     I>2\s(I)
_refine_ls_structure_factor_coef     Fsqd
_refine_ls_matrix_type     full
_refine_ls_R_factor_gt     0.0475
_refine_ls_wR_factor_gt     0.1111
_refine_ls_wR_factor_ref     0.1195
_refine_ls_goodness_of_fit_ref     0.9753
_refine_ls_number_reflns     3585
_refine_ls_number_parameters     208
_refine_ls_number_restraints     0
_refine_ls_number_constraints     60
_refine_ls_hydrogen_treatment     constr
_refine_ls_weighting_scheme     calc
_refine_ls_weighting_details
;
Method= Modified Sheldrick
w=1/[\s^2^(F^2^) + (0.05P)^2^ + 0.22P], where P=[max(Fo^2^,0) + 2Fc^2^]/3
;
_atom_sites_solution_hydrogens     geom
_atom_sites_solution_primary     direct
_atom_sites_solution_secondary     difmap
_refine_ls_shift/su_max     0.00023
_refine_diff_density_max     0.23
_refine_diff_density_min     -0.20
_refine_ls_extinction_method     none
_refine_ls_extinction_coef     ?
loop_
    _atom_type_symbol
    _atom_type_scat_Cromer_Mann_a1
    _atom_type_scat_Cromer_Mann_a2
    _atom_type_scat_Cromer_Mann_a3
    _atom_type_scat_Cromer_Mann_a4
    _atom_type_scat_Cromer_Mann_b1
    _atom_type_scat_Cromer_Mann_b2
    _atom_type_scat_Cromer_Mann_b3
    _atom_type_scat_Cromer_Mann_b4
    _atom_type_scat_Cromer_Mann_c
    _atom_type_scat_dispersion_real
    _atom_type_scat_dispersion_imag
    _atom_type_scat_source
    C 2.3100 1.0200 1.5886 0.8650 20.8439 10.2075 0.5687 51.6512 0.2156 0.0033
                                                                          0.0016
                                'International Tables Vol C 4.2.6.8 and 6.1.1.4'
    H 0.4930 0.3229 0.1402 0.0408 10.5109 26.1257 3.1424 57.7998 0.0030 0.0000
                                                                          0.0000
                                'International Tables Vol C 4.2.6.8 and 6.1.1.4'
    N 12.2126 3.1322 2.0125 1.1663 0.0057 9.8933 28.9975 0.5826 -11.5290 0.0061
                                                                          0.0033
                                'International Tables Vol C 4.2.6.8 and 6.1.1.4'
    O 3.0485 2.2868 1.5463 0.8670 13.2771 5.7011 0.3239 32.9089 0.2508 0.0106
                                                                          0.0060
                                'International Tables Vol C 4.2.6.8 and 6.1.1.4'
_computing_data_collection     'COLLECT (Nonius, 2001)'
_computing_cell_refinement     'DENZO/SCALEPACK (Otwinowski & Minor, 1997)'
_computing_data_reduction     'DENZO/SCALEPACK (Otwinowski & Minor, 1997)'
_computing_structure_solution     'SIR92 (Altomare <i>et al.</i>, 1994)'
_computing_structure_refinement     'CRYSTALS (Betteridge <i>et al.</i>, 2003)'
_computing_molecular_graphics     'PLATON (Spek, 2009)'
_computing_publication_material     'CRYSTALS (Betteridge <i>et al.</i>, 2003)'
loop_
    _atom_site_type_symbol
    _atom_site_label
    _atom_site_fract_x
    _atom_site_fract_y
    _atom_site_fract_z
    _atom_site_U_iso_or_equiv
    _atom_site_adp_type
    _atom_site_occupancy
    _atom_site_disorder_assembly
    _atom_site_disorder_group
    O O1 0.16941(15) 0.34698(9) -0.00111(8) 0.0462 Uani 1.0000 . .
    C C2 0.13553(19) 0.27238(13) -0.11979(11) 0.0385 Uani 1.0000 . .
    C C3 0.16678(17) 0.14123(12) -0.10953(12) 0.0363 Uani 1.0000 . .
    C C4 0.12326(18) 0.05485(13) -0.22545(12) 0.0396 Uani 1.0000 . .
    O O5 0.05704(15) 0.09384(10) -0.34457(9) 0.0493 Uani 1.0000 . .
    C C6 0.0349(2) 0.22168(15) -0.35487(13) 0.0480 Uani 1.0000 . .
    C C7 0.0715(2) 0.31027(14) -0.23575(13) 0.0453 Uani 1.0000 . .
    O O8 -0.0149(2) 0.24941(13) -0.46358(10) 0.0703 Uani 1.0000 . .
    C C9 0.1466(2) -0.07411(14) -0.22593(15) 0.0499 Uani 1.0000 . .
    C C10 0.2154(2) -0.11591(15) -0.10867(16) 0.0531 Uani 1.0000 . .
    C C11 0.2611(2) -0.03116(15) 0.00810(15) 0.0504 Uani 1.0000 . .
    C C12 0.2373(2) 0.09635(14) 0.00783(13) 0.0436 Uani 1.0000 . .
    C C13 0.26101(19) 0.49181(13) 0.02252(12) 0.0394 Uani 1.0000 . .
    O O14 0.31022(19) 0.56038(11) -0.06000(10) 0.0605 Uani 1.0000 . .
    C C15 0.29273(18) 0.54219(12) 0.15893(11) 0.0361 Uani 1.0000 . .
    C C16 0.40333(19) 0.68335(13) 0.20353(12) 0.0399 Uani 1.0000 . .
    C C17 0.4486(2) 0.73643(14) 0.33261(13) 0.0438 Uani 1.0000 . .
    C C18 0.38190(19) 0.64988(14) 0.42412(12) 0.0399 Uani 1.0000 . .
    N N19 0.42952(19) 0.70056(13) 0.55279(11) 0.0513 Uani 1.0000 . .
    C C20 0.3356(3) 0.61733(19) 0.64173(14) 0.0591 Uani 1.0000 . .
    C C21 0.5486(4) 0.8446(2) 0.59983(17) 0.0903 Uani 1.0000 . .
    C C22 0.2647(2) 0.50796(14) 0.37750(12) 0.0422 Uani 1.0000 . .
    C C23 0.22417(19) 0.45612(13) 0.24879(12) 0.0402 Uani 1.0000 . .
    H H71 0.0500 0.3963 -0.2441 0.0557 Uiso 1.0000 . .
    H H91 0.1132 -0.1320 -0.3079 0.0600 Uiso 1.0000 . .
    H H101 0.2329 -0.2053 -0.1062 0.0641 Uiso 1.0000 . .
    H H111 0.3097 -0.0605 0.0902 0.0601 Uiso 1.0000 . .
    H H121 0.2673 0.1552 0.0875 0.0528 Uiso 1.0000 . .
    H H161 0.4492 0.7442 0.1416 0.0485 Uiso 1.0000 . .
    H H171 0.5265 0.8322 0.3594 0.0528 Uiso 1.0000 . .
    H H201 0.3856 0.6702 0.7280 0.0885 Uiso 1.0000 . .
    H H203 0.1930 0.5921 0.6121 0.0885 Uiso 1.0000 . .
    H H202 0.3622 0.5286 0.6450 0.0885 Uiso 1.0000 . .
    H H211 0.5837 0.8563 0.6932 0.1350 Uiso 1.0000 . .
    H H213 0.4752 0.9046 0.5672 0.1350 Uiso 1.0000 . .
    H H212 0.6655 0.8711 0.5708 0.1350 Uiso 1.0000 . .
    H H221 0.2121 0.4466 0.4367 0.0519 Uiso 1.0000 . .
    H H231 0.1484 0.3589 0.2193 0.0481 Uiso 1.0000 . .
loop_
    _atom_site_aniso_label
    _atom_site_aniso_U_11
    _atom_site_aniso_U_22
    _atom_site_aniso_U_33
    _atom_site_aniso_U_12
    _atom_site_aniso_U_13
    _atom_site_aniso_U_23
    O1 0.0692(6) 0.0362(5) 0.0336(4) 0.0168(4) 0.0184(4) 0.0015(4)
    C2 0.0442(7) 0.0376(6) 0.0332(6) 0.0136(5) 0.0122(5) 0.0005(5)
    C3 0.0355(6) 0.0348(6) 0.0363(6) 0.0096(5) 0.0109(5) 0.0019(5)
    C4 0.0397(6) 0.0371(6) 0.0375(6) 0.0095(5) 0.0095(5) 0.0001(5)
    O5 0.0631(6) 0.0452(5) 0.0345(5) 0.0183(5) 0.0072(4) -0.0028(4)
    C6 0.0555(8) 0.0498(8) 0.0358(6) 0.0196(6) 0.0069(6) 0.0016(6)
    C7 0.0571(8) 0.0444(7) 0.0378(6) 0.0241(6) 0.0105(6) 0.0042(5)
    O8 0.1030(10) 0.0720(8) 0.0340(5) 0.0396(7) 0.0038(5) 0.0047(5)
    C9 0.0537(8) 0.0389(7) 0.0534(8) 0.0137(6) 0.0140(6) -0.0039(6)
    C10 0.0543(8) 0.0396(7) 0.0668(9) 0.0197(6) 0.0150(7) 0.0058(6)
    C11 0.0500(8) 0.0478(8) 0.0534(8) 0.0194(6) 0.0104(6) 0.0122(6)
    C12 0.0467(7) 0.0439(7) 0.0382(6) 0.0149(6) 0.0099(5) 0.0052(5)
    C13 0.0487(7) 0.0361(6) 0.0357(6) 0.0171(5) 0.0133(5) 0.0045(5)
    O14 0.0936(8) 0.0462(6) 0.0392(5) 0.0159(5) 0.0266(5) 0.0087(4)
    C15 0.0419(6) 0.0361(6) 0.0331(6) 0.0161(5) 0.0124(5) 0.0044(5)
    C16 0.0461(7) 0.0368(6) 0.0379(6) 0.0129(5) 0.0159(5) 0.0076(5)
    C17 0.0477(7) 0.0367(6) 0.0415(7) 0.0090(5) 0.0120(5) 0.0012(5)
    C18 0.0423(7) 0.0456(7) 0.0324(6) 0.0185(5) 0.0077(5) 0.0033(5)
    N19 0.0632(8) 0.0545(7) 0.0319(5) 0.0193(6) 0.0086(5) 0.0011(5)
    C20 0.0716(10) 0.0777(11) 0.0347(7) 0.0325(9) 0.0179(7) 0.0104(7)
    C21 0.1312(19) 0.0643(11) 0.0409(9) 0.0037(11) 0.0096(10) -0.0089(8)
    C22 0.0506(7) 0.0418(7) 0.0366(6) 0.0160(6) 0.0163(5) 0.0102(5)
    C23 0.0474(7) 0.0344(6) 0.0385(6) 0.0128(5) 0.0139(5) 0.0048(5)
_geom_special_details
;
;
loop_
    _geom_bond_atom_site_label_1
    _geom_bond_atom_site_label_2
    _geom_bond_site_symmetry_1
    _geom_bond_site_symmetry_2
    _geom_bond_distance
    _geom_bond_publ_flag
    O1 C2 . . 1.3728(14) no
    O1 C13 . . 1.3885(15) no
    C2 C3 . . 1.4430(17) no
    C2 C7 . . 1.3373(18) no
    C3 C4 . . 1.3920(16) no
    C3 C12 . . 1.3958(17) no
    C4 O5 . . 1.3749(15) no
    C4 C9 . . 1.3892(18) no
    O5 C6 . . 1.3794(17) no
    C6 C7 . . 1.4425(18) no
    C6 O8 . . 1.2056(16) no
    C7 H71 . . 0.952 no
    C9 C10 . . 1.376(2) no
    C9 H91 . . 0.965 no
    C10 C11 . . 1.388(2) no
    C10 H101 . . 0.967 no
    C11 C12 . . 1.3764(19) no
    C11 H111 . . 0.965 no
    C12 H121 . . 0.954 no
    C13 O14 . . 1.1970(15) no
    C13 C15 . . 1.4586(16) no
    C15 C16 . . 1.3937(17) no
    C15 C23 . . 1.3985(17) no
    C16 C17 . . 1.3762(17) no
    C16 H161 . . 0.969 no
    C17 C18 . . 1.4110(18) no
    C17 H171 . . 0.944 no
    C18 N19 . . 1.3637(16) no
    C18 C22 . . 1.4121(18) no
    N19 C20 . . 1.4490(19) no
    N19 C21 . . 1.433(2) no
    C20 H201 . . 0.967 no
    C20 H203 . . 0.976 no
    C20 H202 . . 0.994 no
    C21 H211 . . 0.958 no
    C21 H213 . . 0.977 no
    C21 H212 . . 0.956 no
    C22 C23 . . 1.3742(17) no
    C22 H221 . . 0.965 no
    C23 H231 . . 0.958 no
loop_
    _geom_angle_atom_site_label_1
    _geom_angle_atom_site_label_2
    _geom_angle_atom_site_label_3
    _geom_angle_site_symmetry_1
    _geom_angle_site_symmetry_2
    _geom_angle_site_symmetry_3
    _geom_angle
    _geom_angle_publ_flag
    C2 O1 C13 . . . 122.05(10) no
    O1 C2 C3 . . . 113.36(10) no
    O1 C2 C7 . . . 125.23(12) no
    C3 C2 C7 . . . 121.35(11) no
    C2 C3 C4 . . . 117.02(11) no
    C2 C3 C12 . . . 124.46(11) no
    C4 C3 C12 . . . 118.52(12) no
    C3 C4 O5 . . . 121.54(11) no
    C3 C4 C9 . . . 121.44(12) no
    O5 C4 C9 . . . 117.02(11) no
    C4 O5 C6 . . . 121.54(10) no
    O5 C6 C7 . . . 117.73(11) no
    O5 C6 O8 . . . 116.75(12) no
    C7 C6 O8 . . . 125.52(14) no
    C6 C7 C2 . . . 120.70(12) no
    C6 C7 H71 . . . 116.9 no
    C2 C7 H71 . . . 122.4 no
    C4 C9 C10 . . . 118.74(13) no
    C4 C9 H91 . . . 119.3 no
    C10 C9 H91 . . . 121.9 no
    C9 C10 C11 . . . 120.87(13) no
    C9 C10 H101 . . . 120.4 no
    C11 C10 H101 . . . 118.7 no
    C10 C11 C12 . . . 120.06(13) no
    C10 C11 H111 . . . 120.8 no
    C12 C11 H111 . . . 119.2 no
    C3 C12 C11 . . . 120.37(12) no
    C3 C12 H121 . . . 118.8 no
    C11 C12 H121 . . . 120.8 no
    O1 C13 O14 . . . 122.43(11) no
    O1 C13 C15 . . . 110.44(10) no
    O14 C13 C15 . . . 127.08(12) no
    C13 C15 C16 . . . 118.18(11) no
    C13 C15 C23 . . . 123.81(11) no
    C16 C15 C23 . . . 117.98(11) no
    C15 C16 C17 . . . 121.34(11) no
    C15 C16 H161 . . . 118.6 no
    C17 C16 H161 . . . 120.1 no
    C16 C17 C18 . . . 120.99(12) no
    C16 C17 H171 . . . 118.8 no
    C18 C17 H171 . . . 120.2 no
    C17 C18 N19 . . . 121.52(12) no
    C17 C18 C22 . . . 117.38(11) no
    N19 C18 C22 . . . 121.10(12) no
    C18 N19 C20 . . . 120.85(12) no
    C18 N19 C21 . . . 120.98(13) no
    C20 N19 C21 . . . 117.41(13) no
    N19 C20 H201 . . . 109.4 no
    N19 C20 H203 . . . 110.3 no
    H201 C20 H203 . . . 109.8 no
    N19 C20 H202 . . . 110.5 no
    H201 C20 H202 . . . 109.5 no
    H203 C20 H202 . . . 107.3 no
    N19 C21 H211 . . . 108.5 no
    N19 C21 H213 . . . 110.0 no
    H211 C21 H213 . . . 109.9 no
    N19 C21 H212 . . . 110.5 no
    H211 C21 H212 . . . 109.4 no
    H213 C21 H212 . . . 108.5 no
    C18 C22 C23 . . . 120.82(12) no
    C18 C22 H221 . . . 119.6 no
    C23 C22 H221 . . . 119.6 no
    C15 C23 C22 . . . 121.45(12) no
    C15 C23 H231 . . . 118.7 no
    C22 C23 H231 . . . 119.9 no
loop_
    _geom_hbond_atom_site_label_D
    _geom_hbond_atom_site_label_H
    _geom_hbond_atom_site_label_A
    _geom_hbond_site_symmetry_D
    _geom_hbond_site_symmetry_H
    _geom_hbond_site_symmetry_A
    _geom_hbond_distance_DH
    _geom_hbond_distance_HA
    _geom_hbond_distance_DA
    _geom_hbond_angle_DHA
    _geom_hbond_publ_flag
    C9 H91 O8 . . 2_554 0.96 2.49 3.449(2) 171 yes
    C7 H71 Cg3 . . 2_565 0.95 2.84 3.429(2) 121 yes
    C20 H202 Cg3 . . 2_666 0.99 2.91 3.777(2) 146 yes
