# Supplementary material for: 2-Oxochromen-4-yl 4-(dimethyl­amino)­benzoate
Source: Acta Crystallogr Sect E Struct Rep Online. 2011 Aug 6;67(Pt 9):o2269–70. doi: 10.1107/S1600536811030844 (PMC3200765; doi:10.1107/S1600536811030844)
Supplement: Supplementary file 2 [file e-67-o2269-Isup2.hkl]

data_I

_audit_update_record
;
2011-07-18 # Formatted by publCIF
;
#  4-coumarinyl p-dimethylaminobenzoate
_audit_creation_date        11-07-12
_audit_creation_method      CRYSTALS 

_cell_length_a                    7.4939(2)
_cell_angle_alpha                 92.307(3)
_cell_length_b                    10.2361(3)
_cell_angle_beta                  103.9350(10)
_cell_length_c                    10.6620(3)
_cell_angle_gamma                 109.852(2)

# NOTE Fc on scale of Fo,      8.76923
# Status flags: 
#    o - used in refinement 
#    < - excluded by I/sigmaI cutoff 
#    x - excluded for another reason  

loop_
_refln_index_h
_refln_index_k
_refln_index_l
_refln_F_squared_meas
_refln_F_squared_calc
_refln_F_squared_sigma
_refln_observed_status
   1   0   0     7579.50        0.00      375.80 x
   3   0   0      455.80      559.57       11.10 o
   4   0   0     2089.70     2212.40       46.10 o
   5   0   0      976.50      870.82       27.60 o
   6   0   0     1787.10     2007.13       66.30 o
   7   0   0     1730.50     1828.20       48.30 o
   8   0   0      145.10      161.92       20.00 o
  -9   1   0      324.60      452.50       66.70 o
  -8   1   0      260.30      218.53       19.20 o
  -7   1   0      129.40      162.51       12.70 o
  -6   1   0      399.70      396.66       15.20 o
  -5   1   0      126.80      110.12        9.90 o
  -4   1   0     1101.90     1426.43       27.80 o
  -3   1   0    49099.70    51733.21     1356.70 o
   0   1   0       21.80        0.00        8.50 x
   3   1   0    23449.20    24049.25      566.80 o
   4   1   0     5042.20     4190.22      132.10 o
   5   1   0      841.60      655.96       28.30 o
   6   1   0        3.90        4.21       14.40 o
   7   1   0      499.40      513.67       27.20 o
   8   1   0        0.80        0.69       41.68 o
  -9   2   0       49.60       10.40       71.90 o
  -8   2   0     2010.30     2346.32       45.50 o
  -7   2   0       33.70       13.56        8.80 o
  -6   2   0     1325.40     1341.99       33.40 o
  -5   2   0     8894.20     8748.87      164.60 o
  -4   2   0    40710.50    41139.98     1072.70 o
  -3   2   0    56150.50    59574.25     1544.50 o
   0   2   0       30.20       23.72        5.70 o
   1   2   0    30900.90    32439.24      992.90 o
   2   2   0    37476.60    39010.49     1105.20 o
   3   2   0     7693.40     7505.09      170.70 o
   4   2   0     1470.20     1300.98       46.00 o
   5   2   0    10605.10     9919.74      254.30 o
   6   2   0      673.20      607.53       29.30 o
   7   2   0       30.80        4.18       19.90 o
   8   2   0       95.30       52.98       27.50 o
  -9   3   0      -58.80        0.47       35.40 o
  -8   3   0      175.70      166.51       32.20 o
  -7   3   0       -2.50       12.23       19.50 o
  -6   3   0      462.70      580.15       28.50 o
  -5   3   0    24166.20    24307.85      653.60 o
  -3   3   0     7761.80     9232.88      179.90 o
  -1   3   0    15189.10    15480.95      324.10 o
   0   3   0       -0.90       13.34       12.33 o
   1   3   0     2230.70     2414.33       64.10 o
   2   3   0    11202.30     8754.58      302.40 o
   3   3   0    12226.40    11964.62      274.90 o
   4   3   0     4074.30     4004.52       87.70 o
   5   3   0     1400.10     1411.92       37.20 o
   6   3   0      339.00      338.94       30.20 o
   7   3   0      117.60       70.50       25.30 o
   8   3   0      177.40      306.63       49.60 o
  -9   4   0       48.70        1.88       28.10 o
  -8   4   0       34.20       64.24       27.80 o
  -7   4   0     7529.30     6995.81      224.20 o
  -6   4   0     9422.80     9231.12      277.70 o
  -5   4   0    11538.70    10882.57      307.50 o
  -3   4   0     6259.70     5689.84      131.00 o
  -1   4   0     4992.70     5282.36      128.60 o
   0   4   0       11.70       62.44        9.00 o
   1   4   0      837.80      908.42       34.60 o
   2   4   0    10045.20     8561.27      325.20 o
   3   4   0    10027.10     9298.22      219.10 o
   4   4   0     1006.70     1064.54       32.80 o
   5   4   0      253.00      323.26       19.40 o
   6   4   0       30.10       31.20       24.10 o
   7   4   0      542.70      613.37       33.30 o
  -9   5   0      416.30      448.28       45.70 o
  -8   5   0     1091.60     1122.35       54.10 o
  -7   5   0     6757.60     6453.36      200.90 o
  -6   5   0    29067.70    29027.37      734.70 o
  -5   5   0     1084.20     1109.83       40.80 o
  -4   5   0       21.90       20.04        5.60 o
  -3   5   0    29218.80    26636.94      583.40 o
  -2   5   0     3044.40     2720.41       69.50 o
  -1   5   0    26938.90    26037.89      604.60 o
   1   5   0     3944.60     3544.49      117.70 o
   2   5   0      244.70      152.44       19.60 o
   3   5   0      521.80      623.94       30.60 o
   4   5   0      182.90      188.21       19.60 o
   5   5   0       35.60       28.60       20.30 o
   6   5   0      -17.80        0.49       29.60 o
   7   5   0      526.30      608.78       64.60 o
  -9   6   0     2816.90     3133.37      107.70 o
  -8   6   0      320.80      467.01       38.00 o
  -7   6   0      577.40      615.37       35.10 o
  -6   6   0     6156.40     6412.55      172.60 o
  -5   6   0     1334.00     1383.65       28.90 o
  -4   6   0     2477.20     2854.55       49.70 o
  -3   6   0       18.70       15.53        8.10 o
  -2   6   0    33794.20    31083.45      754.70 o
  -1   6   0    24608.00    24337.81      559.20 o
   0   6   0      674.70      910.30       29.00 o
   1   6   0    10139.90     9826.74      285.20 o
   2   6   0       30.90       21.08       22.70 o
   3   6   0     1185.70     1175.57       68.10 o
   4   6   0       29.40       31.02       17.90 o
   5   6   0       40.40       85.23       21.20 o
   6   6   0       95.90       31.40       41.20 o
  -9   7   0       37.50      195.01       39.60 o
  -8   7   0     6466.70     7133.06      204.50 o
  -7   7   0     1050.40     1124.83       49.50 o
  -6   7   0      514.10      447.48       34.00 o
  -5   7   0      848.80      800.23       20.50 o
  -4   7   0     3982.60     3754.09       81.90 o
  -3   7   0      678.30      542.56       23.50 o
  -2   7   0    13257.60    12473.94      309.00 o
  -1   7   0    14991.50    14241.75      334.90 o
   0   7   0      864.50      747.61       30.00 o
   1   7   0     3062.90     3169.54       99.10 o
   2   7   0      644.00      717.18       36.00 o
   3   7   0      375.80      454.02       33.00 o
   4   7   0      771.20      764.29       40.10 o
   5   7   0       61.90       41.93       30.60 o
   6   7   0       19.90       24.81       68.40 o
  -9   8   0      -66.70       50.71       51.10 o
  -8   8   0      789.80      891.05       53.60 o
  -7   8   0      270.70      269.81       32.50 o
  -6   8   0      220.10      223.26        8.30 o
  -5   8   0     3608.30     3642.01       74.00 o
  -4   8   0     5074.00     4991.62      101.60 o
  -3   8   0      543.30      562.29       24.00 o
  -2   8   0     2096.00     2270.77       58.70 o
  -1   8   0       -1.50        0.29       13.40 o
   0   8   0       21.90        0.64       14.80 o
   1   8   0      413.60      468.06       34.40 o
   2   8   0      113.50        4.84       43.60 o
   3   8   0      597.70      680.74       48.80 o
   4   8   0     1227.20     1022.69       58.10 o
   5   8   0     2115.40     2313.45      132.90 o
  -8   9   0       44.80       63.89       33.40 o
  -7   9   0     1069.40     1239.93       54.90 o
  -6   9   0      419.90      482.58       17.90 o
  -5   9   0      250.70      345.87       17.30 o
  -4   9   0     4773.40     4612.44      109.80 o
  -3   9   0     1753.10     2192.81       47.00 o
  -2   9   0       55.00        5.04       16.60 o
  -1   9   0     1036.50     1024.38       35.60 o
   0   9   0      694.00      729.60       33.10 o
   1   9   0       35.10       18.28       15.60 o
   2   9   0     1153.70     1236.85       63.70 o
   3   9   0      346.80      449.86       71.20 o
   4   9   0     2172.90     2592.86       79.80 o
  -8  10   0     -102.50        0.73       39.80 o
  -7  10   0      247.30      128.09       39.70 o
  -6  10   0     4817.60     4927.85      109.90 o
  -5  10   0      401.50      404.87       23.80 o
  -4  10   0     1927.40     2533.62       62.20 o
  -3  10   0     2853.70     3335.85       74.20 o
  -2  10   0      599.50      676.69       28.70 o
  -1  10   0      371.30      391.58       25.30 o
   0  10   0     1326.20     1402.15       50.00 o
   1  10   0      380.00      437.32       34.80 o
   2  10   0       23.70       25.83       26.20 o
   3  10   0      132.40      105.80       71.30 o
  -7  11   0      -19.40       66.85       55.00 o
  -6  11   0      624.10      712.79       38.10 o
  -5  11   0      -13.30       16.58       17.40 o
  -4  11   0      772.60     1041.29       35.50 o
  -3  11   0      136.00      245.67       25.00 o
  -2  11   0      542.00      584.43       30.90 o
  -1  11   0      397.40      477.37       30.20 o
   0  11   0       82.60      107.79       25.70 o
   1  11   0       47.30       56.32       27.60 o
   2  11   0       41.70        0.17       34.60 o
  -6  12   0       38.30       25.66       59.40 o
  -5  12   0       73.50      113.94       26.90 o
  -4  12   0      420.70      370.41       32.60 o
  -3  12   0      -10.20        0.11       24.60 o
  -2  12   0     1076.30      948.32       57.20 o
  -1  12   0       25.20       27.32       31.30 o
   0  12   0       45.20        0.36       58.70 o
   1  12   0      -26.90       16.09       69.40 o
  -5  13   0       24.90       50.25       23.10 o
  -4  13   0      123.00      184.89       37.40 o
  -3  13   0        7.20       54.78       47.70 o
  -2  13   0       97.00       56.42       55.50 o
  -1  13   0       -7.00        7.12       63.50 o
   1 -13   1      112.90        1.48       70.20 o
   2 -13   1      113.20       25.58       56.40 o
   3 -13   1       10.90       32.12       47.30 o
   4 -13   1      -28.70        7.25       31.80 o
   5 -13   1       42.40       79.12       23.00 o
  -1 -12   1      139.80      161.29       65.60 o
   0 -12   1       23.50        5.87       34.00 o
   1 -12   1       46.30        0.12       32.10 o
   2 -12   1      -10.10       25.73       25.40 o
   3 -12   1       12.40       29.99       27.10 o
   4 -12   1      383.70      380.24       36.30 o
   5 -12   1       75.40       83.31       28.20 o
   6 -12   1       54.70       15.67       52.30 o
  -2 -11   1      314.90      284.28       44.80 o
  -1 -11   1      244.70      292.48       35.60 o
   0 -11   1       16.90       20.77       26.40 o
   1 -11   1      931.70      962.42       43.20 o
   2 -11   1     2747.80     3272.76       76.70 o
   3 -11   1       32.90       29.57       22.00 o
   4 -11   1      531.80      553.09       29.30 o
   5 -11   1       17.30        6.00       15.90 o
   6 -11   1      156.50       99.71       20.20 o
   7 -11   1      118.80      152.28       57.50 o
  -3 -10   1       96.20       31.97       68.00 o
  -2 -10   1      170.70       48.31       58.00 o
  -1 -10   1      -36.70        2.35       23.40 o
   0 -10   1      757.20      911.85       36.40 o
   1 -10   1     2424.00     2825.96       73.40 o
   2 -10   1      289.90      146.90       25.20 o
   3 -10   1     2071.40     2054.23       62.40 o
   4 -10   1     2308.00     2708.08       62.40 o
   5 -10   1      561.60      651.81       26.60 o
   6 -10   1       15.80       11.08       12.10 o
   7 -10   1      225.30      204.62       58.80 o
   8 -10   1       30.60      210.52       43.60 o
  -4  -9   1      286.10      218.16       76.20 o
  -3  -9   1       33.90        1.27       51.30 o
  -2  -9   1      233.40      230.73       36.60 o
  -1  -9   1      212.50      274.58       33.00 o
   0  -9   1     1311.00     1167.96       47.30 o
   1  -9   1      250.90      319.47       20.80 o
   2  -9   1        2.10        0.06       12.30 o
   3  -9   1     1134.10     1632.11       40.90 o
   4  -9   1     1564.30     1869.77       46.00 o
   5  -9   1      834.20      864.83       27.70 o
   6  -9   1      166.10      136.26       12.60 o
   7  -9   1       81.40       90.05       32.90 o
   8  -9   1      269.10      230.81       42.10 o
  -5  -8   1      234.60      260.96       66.60 o
  -4  -8   1      162.00      221.24       32.50 o
  -3  -8   1       12.80        6.03       32.40 o
  -2  -8   1      375.40      387.42       43.10 o
  -1  -8   1      752.10      750.56       41.00 o
   0  -8   1      779.00      667.37       37.90 o
   1  -8   1     1734.90     1768.95       51.50 o
   2  -8   1       17.10       24.11       12.90 o
   3  -8   1      537.40      427.00       25.60 o
   4  -8   1      325.40      359.34       18.90 o
   5  -8   1       96.80      105.19       11.00 o
   6  -8   1       45.50       33.94        7.80 o
   7  -8   1      972.70     1116.77       51.80 o
   8  -8   1       72.00       55.75       28.80 o
  -6  -7   1       82.80       16.22       67.20 o
  -5  -7   1      207.60      271.83       33.70 o
  -4  -7   1      276.60      281.92       24.80 o
  -3  -7   1      997.50     1065.81       55.80 o
  -2  -7   1       34.20        2.66       29.70 o
  -1  -7   1     4216.80     3817.66      126.10 o
   0  -7   1      233.60      254.68       24.10 o
   1  -7   1      482.70      314.97       20.90 o
   2  -7   1     4691.40     4139.61      118.60 o
   3  -7   1     3354.40     3173.59       79.80 o
   4  -7   1      209.20      257.26       13.20 o
   5  -7   1       68.10       57.24        9.00 o
   6  -7   1     3185.00     3212.51      101.50 o
   7  -7   1      440.90      462.53       36.40 o
   8  -7   1      -28.40        1.95       26.70 o
   9  -7   1      413.70      236.35      194.00 o
  -6  -6   1      -22.60       32.25       31.00 o
  -5  -6   1       14.10        4.90       24.40 o
  -4  -6   1      306.40      286.07       22.20 o
  -3  -6   1      736.40      584.92       55.40 o
  -2  -6   1     8135.80     7938.60      242.30 o
  -1  -6   1    27949.60    26238.79      821.20 o
   0  -6   1     3926.20     3344.38      123.80 o
   1  -6   1      865.30     1495.70       34.90 o
   2  -6   1      160.90      194.87       11.50 o
   3  -6   1      120.80      101.84        9.70 o
   4  -6   1      119.20       85.17        9.20 o
   5  -6   1     3386.60     3312.13       66.80 o
   6  -6   1     2984.90     3159.91       89.80 o
   7  -6   1     4795.60     4831.66      141.20 o
   8  -6   1     6275.90     5755.78      187.80 o
   9  -6   1     3167.70     3466.64      136.10 o
  -7  -5   1      127.50        9.95       57.40 o
  -6  -5   1        3.40       27.49       20.00 o
  -5  -5   1      220.80      253.02       26.70 o
  -4  -5   1       53.40       31.97       14.90 o
  -3  -5   1      764.50      673.23       30.40 o
  -2  -5   1    17375.40    15590.86      614.20 o
  -1  -5   1     7308.90     6913.42      262.10 o
   0  -5   1    13123.30    12817.15      346.00 o
   1  -5   1    68874.10    60884.86     2473.70 o
   2  -5   1    21363.90    19869.64      487.70 o
   3  -5   1      291.40      230.96       11.80 o
   4  -5   1     4555.40     3883.99       80.20 o
   5  -5   1    11442.40    10405.58      215.80 o
   6  -5   1     1050.30     1201.66       43.50 o
   7  -5   1     1246.00     1401.85       52.80 o
   8  -5   1     1034.50      869.32       53.10 o
   9  -5   1      113.00      162.06       40.40 o
  -7  -4   1      327.60      450.36       32.70 o
  -6  -4   1      451.80      551.94       34.60 o
  -5  -4   1      188.70      209.00       19.80 o
  -4  -4   1       89.00      168.30       13.90 o
  -3  -4   1      409.30      374.85       20.70 o
  -2  -4   1      247.10      348.35       21.10 o
  -1  -4   1    17806.80    16902.30      488.10 o
   1  -4   1    34971.50    36030.71      834.60 o
   2  -4   1    24332.00    23937.04      496.80 o
   3  -4   1    34802.50    34343.50      674.90 o
   4  -4   1     3740.30     4148.03       78.50 o
   5  -4   1    20772.10    20515.32      431.90 o
   6  -4   1       14.10       55.38       17.10 o
   7  -4   1      263.30      306.27       28.90 o
   8  -4   1      296.50      392.15       38.20 o
   9  -4   1       55.00      193.46       38.20 o
  -8  -3   1      132.90      164.16       28.40 o
  -7  -3   1      268.40      326.34       26.80 o
  -6  -3   1      145.60      171.37       21.90 o
  -5  -3   1      359.60      377.24       23.40 o
  -4  -3   1        8.40        6.90       12.30 o
  -3  -3   1      299.90      371.99       15.10 o
  -2  -3   1     1964.40     1786.23       58.50 o
  -1  -3   1     4644.50     3933.29      154.50 o
   1  -3   1     9311.50     9897.09      232.70 o
   2  -3   1    13705.00    12938.68      283.10 o
   3  -3   1    61830.11    61153.71     1673.70 o
   4  -3   1     1963.10     1783.37       42.00 o
   5  -3   1      254.60      252.59       11.60 o
   6  -3   1      205.70      236.07       10.10 o
   7  -3   1      474.80      428.12       14.90 o
   8  -3   1      129.40      145.54       27.70 o
   9  -3   1      331.70      461.44       60.70 o
  -8  -2   1       65.60       53.77       24.60 o
  -7  -2   1      372.10      407.38       28.00 o
  -6  -2   1       89.40      120.18       14.90 o
  -5  -2   1     3351.40     3007.49       84.20 o
  -4  -2   1     9283.70     8694.74      210.30 o
  -3  -2   1     7217.40     6596.77      179.60 o
  -2  -2   1    10033.00    11303.88      214.00 o
  -1  -2   1      509.70      802.65       21.20 o
   2  -2   1       46.70       35.76        4.30 o
   3  -2   1    18811.20    18309.85      336.90 o
   4  -2   1     9540.30    10081.52      177.80 o
   5  -2   1      833.50      817.20       22.00 o
   6  -2   1     9419.00     9435.04      167.70 o
   7  -2   1      527.20      533.01       18.80 o
   8  -2   1       26.60       13.28       12.50 o
  -8  -1   1       -9.10        0.19       18.70 o
  -7  -1   1       81.90       77.49       18.70 o
  -6  -1   1      199.50      215.04       18.60 o
  -5  -1   1     5036.30     5384.31      131.40 o
  -4  -1   1    34205.20    31200.66      700.90 o
  -3  -1   1    17969.30    17540.68      355.90 o
   2  -1   1     9264.70    10203.70      175.60 o
   3  -1   1      684.10      661.45       15.50 o
   4  -1   1     6689.30     7576.14      116.00 o
   5  -1   1      451.40      479.30       14.30 o
   6  -1   1      567.70      548.07       19.90 o
   7  -1   1     1624.30     1710.48       41.50 o
   8  -1   1     1938.90     1998.56       47.20 o
  -8   0   1      128.50      113.30       22.10 o
  -7   0   1      124.00      125.15       16.10 o
  -6   0   1       65.50       25.27       14.60 o
  -5   0   1     1070.10     1048.89       28.70 o
  -4   0   1     6686.30     7908.53      134.60 o
  -1   0   1      677.30        0.00       34.40 x
   0   0   1       -1.40        0.00        1.60 x
   2   0   1    38354.30    42378.94      970.70 o
   3   0   1      147.10       58.12       10.30 o
   4   0   1    10877.10    10683.37      262.00 o
   5   0   1    11909.10    11451.71      264.10 o
   6   0   1      212.70      190.07       19.00 o
   7   0   1     1959.60     1994.82       49.20 o
   8   0   1      180.50      218.44       21.50 o
  -9   1   1      161.80       75.07       64.70 o
  -8   1   1       35.80       35.08       12.70 o
  -7   1   1      605.50      477.87       23.00 o
  -6   1   1     3641.40     3251.04       82.80 o
  -5   1   1      288.20      316.98       12.20 o
  -4   1   1    10430.90     9586.69      208.80 o
  -3   1   1     7903.60     9611.10      179.60 o
  -2   1   1     2607.60     3756.07       95.20 o
  -1   1   1      189.30        0.00       11.90 x
   2   1   1    47759.60    49831.87     1274.70 o
   3   1   1     9195.10     8266.87      236.90 o
   4   1   1     2263.30     2019.81       62.60 o
   5   1   1     9875.30     9077.46      223.90 o
   6   1   1      786.40      744.94       30.90 o
   7   1   1       58.00       84.72       20.30 o
   8   1   1      317.60      329.69       29.70 o
  -9   2   1       48.50       59.31       55.80 o
  -8   2   1       18.70        8.83        7.40 o
  -7   2   1       23.20       14.84        9.10 o
  -6   2   1      314.50      212.34       12.20 o
  -5   2   1      831.40      901.01       22.30 o
  -3   2   1     7460.50     7242.31      318.30 o
  -2   2   1    11394.60    12063.68      348.70 o
  -1   2   1      834.90     1069.60       19.20 o
   1   2   1     6111.10     7230.47      175.30 o
   2   2   1     1597.90     1233.48       60.90 o
   4   2   1      307.20      324.96       16.20 o
   5   2   1     1149.40     1072.92       37.00 o
   6   2   1       27.70        0.00       19.40 o
   7   2   1       62.30       40.04       26.20 o
   8   2   1       -9.10       53.51       44.10 o
  -9   3   1      211.80      155.48       36.30 o
  -8   3   1      196.30      175.34       32.40 o
  -7   3   1      130.70       69.77       25.90 o
  -6   3   1     6333.20     6262.07      194.00 o
  -5   3   1    20627.30    19809.83      482.20 o
  -4   3   1    15516.30    15028.33      409.90 o
  -3   3   1     1007.60     1242.50       23.60 o
  -2   3   1     5333.10     6423.56      111.60 o
  -1   3   1     1240.30     1183.55       28.30 o
   0   3   1    56095.00    59506.20     1858.10 o
   2   3   1     4525.30     5217.01      147.10 o
   3   3   1      269.60      182.28       13.70 o
   4   3   1     3020.40     2884.81       71.10 o
   5   3   1       65.30        3.18       18.50 o
   6   3   1     2885.90     2810.59       76.90 o
   7   3   1       78.20       23.69       29.70 o
  -9   4   1       70.60       39.59       36.90 o
  -8   4   1      392.30      484.57       33.00 o
  -7   4   1       45.10       13.04       22.30 o
  -6   4   1    13125.30    12625.77      334.70 o
  -5   4   1     3729.20     3601.77       98.70 o
  -4   4   1    25380.50    24676.70      957.00 o
  -3   4   1     7538.80     7272.71      179.40 o
  -2   4   1      992.40     1266.13       22.20 o
  -1   4   1    29441.10    28648.82      709.90 o
   0   4   1    13075.90    12921.30      298.90 o
   2   4   1     4591.10     3787.48      134.80 o
   3   4   1     4516.70     4134.11      125.20 o
   4   4   1      938.70      789.83       32.20 o
   5   4   1     3220.40     3308.97       87.90 o
   6   4   1      753.20      830.83       39.40 o
   7   4   1      528.80      713.25       49.50 o
  -9   5   1      142.50      136.95       37.60 o
  -8   5   1     2545.80     2843.37       84.00 o
  -7   5   1     1225.80     1370.87       53.80 o
  -6   5   1      321.40      382.12       28.70 o
  -5   5   1     1655.70     1602.47       50.80 o
  -4   5   1      125.10      134.75        6.70 o
  -3   5   1    47912.70    46191.98     1285.50 o
  -1   5   1    50601.80    47618.61     1236.80 o
   0   5   1      896.80      724.11       27.40 o
   1   5   1     6571.60     6383.60      203.10 o
   2   5   1       24.60       30.96       18.30 o
   3   5   1     1236.40     1505.18       50.50 o
   4   5   1      297.30      281.95       23.10 o
   5   5   1     3126.80     3317.88       79.20 o
   6   5   1       -3.10        1.39       31.60 o
   7   5   1      279.20      467.30       64.30 o
  -9   6   1       19.70       50.55       39.50 o
  -8   6   1      128.00      166.11       24.40 o
  -7   6   1      448.60      402.54       34.90 o
  -6   6   1     1678.20     1729.39       57.60 o
  -5   6   1       32.20        0.68        3.60 o
  -4   6   1    24223.30    23805.65      459.70 o
  -3   6   1        9.60        1.35        7.80 o
  -2   6   1     1414.10     1356.27       39.00 o
  -1   6   1    63677.60    63898.85     2555.20 o
   0   6   1      456.10      707.07       19.40 o
   1   6   1       -5.80       15.93       13.10 o
   2   6   1      451.50      469.39       29.70 o
   3   6   1      703.40      750.10       37.00 o
   4   6   1       19.30        1.39       18.10 o
   5   6   1     1838.10     2123.07       59.80 o
   6   6   1      117.00       53.82       39.60 o
  -9   7   1      528.80      771.47       49.10 o
  -8   7   1       -8.30        8.93       21.40 o
  -7   7   1      229.80      259.55       31.30 o
  -6   7   1     1465.40     1666.79       52.70 o
  -5   7   1     1374.40     1435.72       35.80 o
  -4   7   1     9957.70     8820.59      197.20 o
  -3   7   1    36572.80    35578.66      696.40 o
  -2   7   1       56.90       15.08       10.40 o
  -1   7   1      698.00      580.68       25.00 o
   0   7   1      821.10      896.13       30.60 o
   1   7   1     2216.60     1982.87       76.10 o
   2   7   1     5785.00     5775.50      166.30 o
   3   7   1      -20.30       34.54       19.70 o
   4   7   1      757.50      799.64       36.90 o
   5   7   1      133.40      161.87       35.60 o
  -9   8   1      142.80      313.95       32.10 o
  -8   8   1      280.10      228.62       40.70 o
  -7   8   1     1136.70     1102.03       49.20 o
  -6   8   1     3250.00     3175.08       63.60 o
  -5   8   1     2233.80     2165.02       59.60 o
  -4   8   1      782.30      706.59       22.90 o
  -3   8   1     6643.30     5768.32      172.40 o
  -2   8   1      297.50      333.02       19.00 o
  -1   8   1      143.90      122.44       16.20 o
   0   8   1      346.40      471.77       22.20 o
   1   8   1     1103.70     1370.12       36.50 o
   2   8   1     6557.70     5952.03      196.10 o
   3   8   1    16413.90    17642.56      423.30 o
   4   8   1      793.80      674.14       52.00 o
   5   8   1      331.90      243.86       82.50 o
  -8   9   1      103.90       73.62       37.20 o
  -7   9   1     1298.20     1362.99       63.90 o
  -6   9   1     1168.90     1127.88       32.00 o
  -5   9   1     9392.70    10111.35      204.30 o
  -4   9   1       58.60      137.27       14.90 o
  -3   9   1       13.50        7.68       15.50 o
  -2   9   1      554.80      505.98       26.90 o
  -1   9   1       74.20       24.24       17.50 o
   0   9   1     1567.90     1833.14       49.20 o
   1   9   1     5688.40     6841.78      146.20 o
   2   9   1     4458.70     4650.91      156.00 o
   3   9   1     1394.30     1561.20      112.40 o
   4   9   1      448.80      263.32       83.10 o
  -8  10   1     1253.40     1518.75       62.50 o
  -7  10   1      745.80      880.99       56.10 o
  -6  10   1     1465.80     1938.53       38.60 o
  -5  10   1      319.90      530.18       21.40 o
  -4  10   1      163.50      168.08       22.50 o
  -3  10   1     1104.70     1243.46       39.40 o
  -2  10   1     2451.80     2629.10       67.10 o
  -1  10   1     3581.10     3719.35       92.00 o
   0  10   1      118.00      147.40       23.10 o
   1  10   1      834.20     1068.10       44.40 o
   2  10   1       35.00        2.37       32.00 o
   3  10   1       18.80        3.67       74.60 o
  -7  11   1      349.50      441.24       45.00 o
  -6  11   1      109.50      162.86       27.00 o
  -5  11   1       -6.30       19.48       18.20 o
  -4  11   1      579.40      536.11       28.40 o
  -3  11   1       38.50       13.08       22.00 o
  -2  11   1      721.30      727.40       40.60 o
  -1  11   1      358.00      636.46       31.40 o
   0  11   1      -10.00        1.88       26.60 o
   1  11   1       32.00       66.14       28.00 o
   2  11   1       10.70        0.01       68.30 o
  -5  12   1      241.50      269.38       28.60 o
  -4  12   1     1979.20     1924.87       56.80 o
  -3  12   1      419.80      551.12       29.20 o
  -2  12   1       31.30       18.69       29.80 o
  -1  12   1      423.00      534.14       37.20 o
   0  12   1      615.80      401.24       36.80 o
   1  12   1      181.40       16.72       82.90 o
  -5  13   1      250.90      207.07       50.50 o
  -4  13   1      -29.50       23.56       47.80 o
  -3  13   1      259.70      395.35       62.70 o
  -2  13   1      -23.90        8.12       52.50 o
  -1  13   1      206.50       65.10       77.00 o
   1 -13   2      160.40      134.18       70.60 o
   2 -13   2     1054.70      807.47       90.50 o
   3 -13   2      243.70      201.28       56.30 o
   4 -13   2      119.80      121.61       40.80 o
   5 -13   2       54.80      177.78       36.70 o
  -1 -12   2      198.50       32.72       69.00 o
   0 -12   2     2245.30     2143.02      142.00 o
   1 -12   2       66.80       23.73       32.70 o
   2 -12   2      110.50       77.27       25.30 o
   3 -12   2      226.10      214.36       32.00 o
   4 -12   2      146.00      164.95       32.60 o
   5 -12   2      653.00      701.42       37.70 o
   6 -12   2      500.40      484.85       72.60 o
  -2 -11   2     1225.90      986.16      110.90 o
  -1 -11   2     1410.80     1502.16       66.90 o
   0 -11   2       44.20        1.98       29.20 o
   1 -11   2       43.30       31.08       24.70 o
   2 -11   2     1082.60     1076.10       44.30 o
   3 -11   2        9.30        2.90       18.70 o
   4 -11   2      107.40      122.27       22.10 o
   5 -11   2       31.70        0.24       19.30 o
   6 -11   2       14.60        0.13       25.40 o
   7 -11   2     1143.40     1119.56      100.40 o
  -3 -10   2      397.00      329.80       72.70 o
  -2 -10   2      890.60      773.76       73.30 o
  -1 -10   2     1345.60     1534.32       65.70 o
   0 -10   2       47.50       69.55       23.40 o
   1 -10   2     2950.70     3004.01       79.00 o
   2 -10   2     2597.00     3009.42       74.50 o
   3 -10   2     3082.20     3134.56       81.40 o
   4 -10   2      516.40      516.12       23.60 o
   5 -10   2      861.30      765.35       32.50 o
   6 -10   2       99.30       88.09       14.70 o
   7 -10   2       56.10       36.44       51.30 o
  -4  -9   2      653.80      515.22       70.20 o
  -3  -9   2       39.60       22.83       24.90 o
  -2  -9   2      476.60      581.70       42.40 o
  -1  -9   2       -6.10        1.70       27.30 o
   0  -9   2       28.20       32.16       24.60 o
   1  -9   2     2175.60     2301.98       59.50 o
   2  -9   2        7.50       77.05       15.30 o
   3  -9   2      493.60      484.92       28.00 o
   4  -9   2      765.90      704.17       26.80 o
   5  -9   2       74.40       35.52       13.90 o
   6  -9   2      133.80      192.05       12.90 o
   7  -9   2      629.40      588.33       46.70 o
   8  -9   2      151.00      145.12       40.30 o
  -5  -8   2      467.30      342.43       72.20 o
  -4  -8   2      891.40      783.65       50.50 o
  -3  -8   2      711.30      711.01       33.80 o
  -2  -8   2       61.50        0.22       36.90 o
  -1  -8   2      609.30      690.07       39.40 o
   0  -8   2      357.40      348.69       29.30 o
   1  -8   2       55.70       13.63       16.80 o
   2  -8   2     3528.90     3213.64       85.70 o
   3  -8   2     1375.70     1388.16       45.00 o
   4  -8   2      277.60      242.66       15.50 o
   5  -8   2      220.10      166.04       14.30 o
   6  -8   2      113.30      102.77       10.50 o
   7  -8   2      287.00      302.20       37.80 o
   8  -8   2       64.90       69.14       36.60 o
  -6  -7   2      395.50      360.26       72.10 o
  -5  -7   2       36.40       24.04       23.60 o
  -4  -7   2     1468.50     1526.61       54.10 o
  -3  -7   2     1067.40     1222.62       39.90 o
  -2  -7   2     1147.80     1227.74       49.00 o
  -1  -7   2      190.50      108.92       22.70 o
   0  -7   2     8748.10     8601.56      251.70 o
   1  -7   2     1327.50     1055.75       35.60 o
   2  -7   2      894.70      921.97       27.40 o
   3  -7   2     3053.10     3184.72       76.90 o
   4  -7   2     3031.60     3396.08       61.90 o
   5  -7   2     6319.10     6391.17      108.20 o
   6  -7   2     4805.70     4694.16      100.90 o
   7  -7   2     6838.10     6441.91      206.30 o
   8  -7   2     1342.00     1382.68       66.00 o
  -7  -6   2      149.80      150.93       59.10 o
  -6  -6   2      274.50      258.58       39.70 o
  -5  -6   2       71.30       47.39       23.10 o
  -4  -6   2     3460.20     3248.16       91.10 o
  -3  -6   2     6000.60     5145.27      135.30 o
  -2  -6   2      400.90      391.50       28.70 o
  -1  -6   2       70.90       28.67       19.30 o
   0  -6   2    11475.70    10708.08      301.60 o
   1  -6   2      500.10      329.04       24.00 o
   2  -6   2     1712.90     1480.24       45.00 o
   3  -6   2     9075.70     9373.25      173.10 o
   4  -6   2     2169.50     2211.42       40.70 o
   5  -6   2      422.80      453.72       14.40 o
   6  -6   2     6583.90     6237.16      124.20 o
   7  -6   2     8879.80     8060.84      238.70 o
   8  -6   2       25.60       10.39       32.50 o
  -7  -5   2      -19.20       12.41       52.00 o
  -6  -5   2       74.50       96.16       25.30 o
  -5  -5   2      307.40      208.22       23.90 o
  -4  -5   2     1759.00     1580.83       49.20 o
  -3  -5   2     2775.20     2726.32       64.10 o
  -2  -5   2    34707.89    35043.26      946.60 o
  -1  -5   2    48042.20    46228.84     1581.80 o
   0  -5   2    16893.30    16930.82      495.50 o
   1  -5   2    20680.90    22368.38      519.50 o
   2  -5   2      698.10      894.47       22.80 o
   3  -5   2    18711.70    19930.84      330.70 o
   4  -5   2        2.00       14.01        6.70 o
   5  -5   2      439.70      589.75       14.50 o
   6  -5   2      582.40      529.47       18.10 o
   7  -5   2       83.30       47.74       24.00 o
   8  -5   2      729.50      782.84       58.10 o
  -8  -4   2        6.90       15.40       40.90 o
  -7  -4   2       35.80        5.43       26.10 o
  -6  -4   2       10.80       33.04       23.40 o
  -5  -4   2      192.10      196.40       21.30 o
  -4  -4   2     2182.10     1880.78       54.20 o
  -3  -4   2     9460.80     9242.43      210.00 o
  -2  -4   2     1559.80     1288.70       56.90 o
  -1  -4   2      117.30       76.19       15.10 o
   0  -4   2      129.50       63.64       14.10 o
   1  -4   2    24188.30    24871.02      672.80 o
   2  -4   2     6906.10     6876.89      154.60 o
   3  -4   2     2438.20     2738.63       46.60 o
   4  -4   2     2771.80     2353.57       52.40 o
   5  -4   2     2616.80     2354.40       53.70 o
   6  -4   2       76.50      111.22        8.60 o
   7  -4   2      192.90      155.80       10.50 o
   8  -4   2      239.60      188.21       36.00 o
  -8  -3   2       -4.60        0.06       24.80 o
  -7  -3   2      235.50      295.03       28.10 o
  -6  -3   2       71.40       90.44       19.50 o
  -5  -3   2     1530.40     1665.74       46.40 o
  -4  -3   2     3014.30     3252.79       71.20 o
  -3  -3   2    10775.40    10245.11      278.10 o
  -2  -3   2    33765.20    34735.14      910.60 o
  -1  -3   2    25449.10    27272.30      711.40 o
   0  -3   2       22.00        0.04        8.60 o
   1  -3   2    10301.30    10851.88      230.00 o
   2  -3   2      489.70      727.87       11.80 o
   3  -3   2     1690.50     2196.44       31.50 o
   4  -3   2      740.30      656.50       20.00 o
   5  -3   2     1710.70     1355.38       39.20 o
   6  -3   2       12.00        3.57        8.30 o
   7  -3   2       41.00       63.37       10.80 o
   8  -3   2      380.90      359.90       17.90 o
  -8  -2   2       36.10        1.65       24.00 o
  -7  -2   2       11.10        7.79       17.60 o
  -6  -2   2     9466.60     8661.05      221.00 o
  -5  -2   2     4170.70     4079.46       94.20 o
  -4  -2   2     5105.60     4752.05      128.00 o
  -3  -2   2    29782.10    30483.89      693.40 o
  -2  -2   2       94.20      129.99        9.50 o
  -1  -2   2     2266.70     2074.75       52.60 o
   0  -2   2    10183.80    12758.29      327.50 o
   1  -2   2       98.10       49.59        4.80 o
   2  -2   2    41498.70    42378.70      951.00 o
   3  -2   2     6210.70     5675.85      130.10 o
   4  -2   2    11668.30    10800.05      200.80 o
   5  -2   2        9.30        0.39        7.40 o
   6  -2   2      946.20     1090.81       23.50 o
   7  -2   2     1636.30     1591.90       41.80 o
   8  -2   2      393.00      373.16       22.10 o
  -8  -1   2      236.40      254.20       28.50 o
  -7  -1   2     5468.20     5624.48      163.40 o
  -6  -1   2      419.20      481.73       22.30 o
  -5  -1   2    22655.40    22709.97      525.60 o
  -2  -1   2      939.40     1120.06       21.20 o
  -1  -1   2     1120.10     2176.81       45.60 o
   0  -1   2     5757.10     6943.14      160.00 o
   1  -1   2    29208.20    33281.00      659.10 o
   2  -1   2      111.10       71.53        4.90 o
   3  -1   2     2400.20     2474.93       51.40 o
   4  -1   2      889.10      859.70       19.30 o
   5  -1   2     1167.30     1318.42       28.20 o
   6  -1   2     8416.20     7455.87      175.70 o
   7  -1   2     1457.30     1354.54       38.50 o
   8  -1   2       17.20        0.28       18.00 o
  -8   0   2      373.20      303.41       25.40 o
  -7   0   2      533.00      559.48       27.60 o
  -6   0   2     1884.40     1699.92       51.50 o
  -5   0   2    13108.70    12009.67      271.20 o
  -3   0   2    14515.00    15392.32      374.20 o
   1   0   2     2120.90     1680.85       46.50 o
   2   0   2     8015.30     8152.08      176.90 o
   3   0   2       48.10        7.08        6.80 o
   4   0   2      233.10      129.52       12.40 o
   5   0   2      212.00      185.89       13.00 o
   6   0   2      583.80      546.61       22.40 o
   7   0   2       13.00       12.31       17.40 o
   8   0   2       35.60       46.23       18.10 o
  -9   1   2      179.50      169.16       60.30 o
  -8   1   2       36.50       33.17       12.90 o
  -7   1   2       79.30      116.40       12.30 o
  -6   1   2      804.00      777.90       20.20 o
  -5   1   2        3.40        7.97        7.90 o
  -4   1   2      350.10      296.42       13.10 o
  -3   1   2    21856.60    23494.01      551.80 o
  -2   1   2    22529.50    22333.42      734.60 o
   0   1   2     3529.60     3940.21      133.50 o
   1   1   2    40209.20    45326.77     1520.90 o
   2   1   2    16573.10    16359.32      466.10 o
   3   1   2      568.20      561.20       23.00 o
   4   1   2      497.10      380.54       21.40 o
   5   1   2       14.40        4.71       14.30 o
   6   1   2      260.40      282.84       18.90 o
   7   1   2       40.00       55.13       20.10 o
   8   1   2       98.30       54.39       28.80 o
  -9   2   2      373.30      400.79       43.20 o
  -8   2   2       41.40       32.89       27.70 o
  -7   2   2       67.30       95.20        8.10 o
  -6   2   2     1789.00     1947.88       49.10 o
  -5   2   2     1747.70     1948.37       49.70 o
  -4   2   2      489.10      797.82       13.20 o
  -3   2   2     1841.50     1400.15       61.60 o
  -2   2   2    13231.10    13162.82      357.90 o
   0   2   2    24911.40    28490.75      608.70 o
   2   2   2     7023.60     7451.84      229.00 o
   3   2   2       49.20       43.65       14.10 o
   4   2   2      496.40      405.50       22.20 o
   5   2   2      531.90      502.00       25.10 o
   6   2   2       17.60       25.85       18.00 o
   7   2   2       14.00        2.56       19.10 o
   8   2   2      253.20      224.03       49.80 o
  -9   3   2       50.80       23.75       39.10 o
  -8   3   2      -14.60       23.20       26.80 o
  -7   3   2     1966.90     1817.75       67.60 o
  -6   3   2     5845.80     5919.36      181.80 o
  -5   3   2     2816.20     2560.72       78.60 o
  -4   3   2     2478.60     2422.55       99.60 o
  -3   3   2     3215.90     4071.75       74.20 o
  -2   3   2       16.20       38.54        4.80 o
  -1   3   2      801.40      911.00       20.50 o
   0   3   2     1229.50     1323.55       33.60 o
   1   3   2    17281.60    15182.60      463.70 o
   2   3   2       20.40        0.00       13.40 o
   3   3   2      902.40      726.50       36.30 o
   4   3   2     8615.40     8644.71      187.70 o
   5   3   2      404.10      392.48       25.50 o
   6   3   2      552.50      546.24       34.30 o
   7   3   2       25.20       15.37       21.40 o
  -9   4   2       84.60       22.82       33.60 o
  -8   4   2     1165.60     1303.21       52.70 o
  -7   4   2     3902.70     3669.42      122.30 o
  -6   4   2     1803.00     1867.43       60.40 o
  -5   4   2    10983.40    10685.64      279.20 o
  -4   4   2    14790.80    14741.15      309.30 o
  -3   4   2      162.10      346.05        8.20 o
  -2   4   2     3104.60     2835.28       68.80 o
  -1   4   2    16283.60    16604.05      344.30 o
   0   4   2        3.20       39.39        6.50 o
   1   4   2      550.50      438.32       25.00 o
   2   4   2     2602.50     2599.23      109.20 o
   3   4   2    19957.20    18853.75      532.80 o
   4   4   2     6735.20     6631.31      159.30 o
   5   4   2      105.80       67.83       22.80 o
   6   4   2     2176.40     2463.12       66.00 o
   7   4   2       56.40       11.63       48.60 o
  -9   5   2      -39.80        2.50       33.80 o
  -8   5   2       21.30       29.93       20.80 o
  -7   5   2       22.90        1.89       19.20 o
  -6   5   2     1600.80     1496.52       55.80 o
  -5   5   2     7013.70     6173.28      264.60 o
  -4   5   2    15415.60    15499.44      375.10 o
  -3   5   2     1547.00     1734.30       41.20 o
  -2   5   2     1284.50     1225.85       30.70 o
  -1   5   2      571.00      629.89       18.30 o
   0   5   2     4032.70     4209.45       89.20 o
   1   5   2    10511.90     9776.04      269.10 o
   2   5   2       83.30       79.96       22.80 o
   3   5   2      252.10      563.01       25.90 o
   4   5   2     1927.20     2077.59       56.80 o
   5   5   2      140.50      122.82       30.90 o
   6   5   2        1.40        6.51       46.60 o
  -9   6   2       14.10        6.94       42.60 o
  -8   6   2      496.10      644.85       34.40 o
  -7   6   2      291.20      187.68       31.60 o
  -6   6   2      104.60      139.52       23.20 o
  -5   6   2     4005.00     3897.90       88.20 o
  -4   6   2     4972.10     4658.94      114.60 o
  -3   6   2     5714.90     5442.43      110.90 o
  -2   6   2     8130.40     9622.64      142.50 o
  -1   6   2       85.40       53.54        9.50 o
   0   6   2      324.30      383.52       14.60 o
   1   6   2       12.70       22.06       10.20 o
   2   6   2     2975.40     2995.45       96.20 o
   3   6   2     1010.30     1189.02       48.70 o
   4   6   2      796.10     1092.63       39.40 o
   5   6   2      -10.20       13.00       29.90 o
   6   6   2        8.20        5.33       62.00 o
  -9   7   2       75.20       56.43       40.70 o
  -8   7   2        7.20       10.08       23.30 o
  -7   7   2      -32.50        5.63       24.90 o
  -6   7   2      -50.60        0.01       23.70 o
  -5   7   2     1155.10     1101.23       32.00 o
  -4   7   2       46.70       43.13       14.50 o
  -3   7   2      206.00      267.41       13.20 o
  -2   7   2      835.50      850.52       25.00 o
  -1   7   2     5035.60     4842.82      120.00 o
   0   7   2     6472.70     6499.03      122.70 o
   1   7   2     9371.00     7344.82      183.90 o
   2   7   2     9860.30    10335.09      297.30 o
   3   7   2       52.40        0.17       31.00 o
   4   7   2      102.70      148.40       31.80 o
   5   7   2      -35.80       30.73       57.70 o
  -9   8   2      393.20      535.56       46.40 o
  -8   8   2       77.00        0.73       34.70 o
  -7   8   2      129.80      166.35       29.50 o
  -6   8   2      197.00      196.33        9.10 o
  -5   8   2      176.50      197.55       14.80 o
  -4   8   2     3412.20     3312.57       73.80 o
  -3   8   2       15.40        8.65       12.60 o
  -2   8   2      318.30      289.37       18.10 o
  -1   8   2     1055.90      752.94       30.70 o
   0   8   2    35066.80    34603.31      788.10 o
   1   8   2    25750.50    26163.14      501.30 o
   2   8   2      224.80      111.66       24.10 o
   3   8   2     1416.80     1355.96       89.10 o
   4   8   2     1874.00     2002.98       77.80 o
  -8   9   2      314.40      358.59       43.40 o
  -7   9   2     1965.10     2155.46       73.50 o
  -6   9   2      319.80      381.69       18.20 o
  -5   9   2       71.80       93.00       14.70 o
  -4   9   2      635.50      736.70       31.10 o
  -3   9   2      959.30      838.07       38.60 o
  -2   9   2      276.40      321.90       19.10 o
  -1   9   2     2807.60     3391.73       72.80 o
   0   9   2      975.90      744.58       32.20 o
   1   9   2     1284.70     1340.24       48.10 o
   2   9   2     1670.00     1510.68       71.30 o
   3   9   2     2849.30     3366.15       96.00 o
   4   9   2      886.30      758.07       95.80 o
  -8  10   2      181.10      277.81       46.60 o
  -7  10   2      416.30      450.29       43.00 o
  -6  10   2      352.20      332.98       18.30 o
  -5  10   2      648.20      859.46       34.10 o
  -4  10   2       23.30       29.62       17.50 o
  -3  10   2     1482.20     1653.38       49.60 o
  -2  10   2      809.40      976.05       31.70 o
  -1  10   2     1477.50     1687.37       46.10 o
   0  10   2      167.40      125.13       25.40 o
   1  10   2      308.50      399.51       55.60 o
   2  10   2       24.30       70.55       29.90 o
   3  10   2     2830.90     2637.53      153.80 o
  -7  11   2       -6.60        8.82       47.50 o
  -6  11   2       54.10       69.99       25.30 o
  -5  11   2       15.70       34.69       20.00 o
  -4  11   2       23.40       29.21       24.90 o
  -3  11   2      178.20      214.37       25.50 o
  -2  11   2      482.00      580.01       31.80 o
  -1  11   2      131.80      219.07       29.50 o
   0  11   2       16.50       11.02       27.60 o
   1  11   2       92.80       71.49       30.80 o
  -5  12   2      254.40      260.80       34.10 o
  -4  12   2      201.10      204.78       30.70 o
  -3  12   2      337.50      340.54       34.60 o
  -2  12   2      893.60      606.96       53.30 o
  -1  12   2      155.40      345.84       33.50 o
   0  12   2       61.00       98.96       72.30 o
  -5  13   2      248.50      255.12       53.60 o
  -4  13   2      149.60      166.76       57.90 o
  -3  13   2      318.60      270.09       64.50 o
  -2  13   2      120.40       90.75       67.40 o
  -1  13   2      418.30      383.50       84.90 o
   1 -13   3     1111.80      898.23       91.30 o
   2 -13   3       24.90        9.63       58.60 o
   3 -13   3       78.60       56.60       34.40 o
   4 -13   3      390.80      424.41       56.90 o
  -1 -12   3      746.60      573.48       75.60 o
   0 -12   3      359.90      369.48       66.60 o
   1 -12   3      776.80      659.56       80.30 o
   2 -12   3      484.90      413.92       61.70 o
   3 -12   3       82.20       90.15       23.50 o
   4 -12   3     2633.40     2671.43       79.40 o
   5 -12   3      655.10      888.24       38.70 o
  -2 -11   3      224.40      226.75       65.80 o
  -1 -11   3      273.90      255.49       61.40 o
   0 -11   3      723.10      881.40       46.30 o
   1 -11   3      331.50      429.89       29.20 o
   2 -11   3     1922.10     2083.78       61.10 o
   3 -11   3     1387.60     1438.28       46.80 o
   4 -11   3       90.50      130.91       19.60 o
   5 -11   3     7917.30     7127.93      175.10 o
   6 -11   3      308.80      269.84       34.00 o
  -4 -10   3      755.20      657.76       89.70 o
  -3 -10   3     1721.50     1697.69      115.40 o
  -2 -10   3       78.10      140.52       50.20 o
  -1 -10   3     2641.90     2607.69      107.00 o
   0 -10   3     4137.70     4168.80      109.20 o
   1 -10   3      336.70      332.04       28.50 o
   2 -10   3     5089.80     4704.30      115.80 o
   3 -10   3    13596.70    12326.67      270.60 o
   4 -10   3      109.10      100.58       16.60 o
   5 -10   3     1670.90     1610.98       46.30 o
   6 -10   3       -4.20       16.48       15.30 o
   7 -10   3       50.80       13.26       58.00 o
  -5  -9   3      102.00       65.05       51.50 o
  -4  -9   3      589.20      662.32       82.80 o
  -3  -9   3      197.90      237.39       26.20 o
  -2  -9   3      116.20      107.31       33.70 o
  -1  -9   3      697.40      782.38       49.30 o
   0  -9   3     3991.40     4138.73      131.90 o
   1  -9   3     9940.10     9701.28      214.00 o
   2  -9   3     1989.50     1893.01       56.40 o
   3  -9   3    10443.30     9428.22      195.20 o
   4  -9   3       56.10       73.48       15.20 o
   5  -9   3       67.50       88.84       13.70 o
   6  -9   3     1499.50     1355.46       41.60 o
   7  -9   3       82.90        0.06       44.60 o
  -5  -8   3      871.50      999.70       89.70 o
  -4  -8   3       54.10      121.84       23.20 o
  -3  -8   3      169.80      144.37       19.60 o
  -2  -8   3      857.00      818.60       64.80 o
  -1  -8   3     3261.20     3391.20      107.50 o
   0  -8   3    13056.30    13042.93      356.50 o
   1  -8   3    37052.20    37514.73      800.30 o
   2  -8   3     1713.00     1709.31       49.10 o
   3  -8   3     3588.80     3464.78       70.90 o
   4  -8   3      467.70      555.64       20.30 o
   5  -8   3     6471.60     6018.57      131.40 o
   6  -8   3     3185.80     3115.29       74.00 o
   7  -8   3      189.30      190.00       16.40 o
   8  -8   3      447.00      439.51       50.30 o
  -6  -7   3      754.30      971.55       84.90 o
  -5  -7   3      202.20      236.05       28.10 o
  -4  -7   3       23.50        1.23       16.50 o
  -3  -7   3       96.20      106.29       17.00 o
  -2  -7   3    19392.20    18560.96      546.60 o
  -1  -7   3    20733.60    20712.11      544.00 o
   0  -7   3     3784.70     3846.56      122.30 o
   1  -7   3     9649.00     9763.48      239.00 o
   2  -7   3     3784.90     4260.00       77.50 o
   3  -7   3     1851.20     1866.07       40.80 o
   4  -7   3    23885.80    23696.64      431.40 o
   5  -7   3    14061.70    13747.00      267.30 o
   6  -7   3     2981.20     2765.51       60.40 o
   7  -7   3      132.30      194.67        9.50 o
   8  -7   3      354.50      498.90       42.60 o
  -7  -6   3       99.20       23.70       53.40 o
  -6  -6   3      613.80      583.77       71.70 o
  -5  -6   3      595.40      493.96       33.80 o
  -4  -6   3     2290.10     2264.86       65.40 o
  -3  -6   3    15528.80    15474.40      360.20 o
  -2  -6   3    34957.90    33831.86      978.70 o
  -1  -6   3    35832.60    38642.37      842.80 o
   0  -6   3     1517.20     1507.17       47.20 o
   1  -6   3       49.90        3.45       16.00 o
   2  -6   3        8.20       54.58        8.60 o
   3  -6   3      520.70      689.41       17.10 o
   4  -6   3     4377.20     4596.92       91.80 o
   5  -6   3    10101.70     9675.82      169.90 o
   6  -6   3     3073.00     2653.91       74.10 o
   7  -6   3     6238.20     5926.63      119.20 o
   8  -6   3     1765.80     1714.52       69.10 o
  -7  -5   3       30.60       38.10       45.60 o
  -6  -5   3     1062.30     1060.46       50.90 o
  -5  -5   3       74.80       50.04       20.10 o
  -4  -5   3    45922.70    42585.05     1646.70 o
  -3  -5   3     3813.70     4010.70      111.60 o
  -2  -5   3      542.90      484.73       29.80 o
  -1  -5   3     1324.40     1903.79       51.50 o
   0  -5   3      912.60      971.23       35.40 o
   1  -5   3    21016.40    20736.77      520.20 o
   2  -5   3      308.70      377.34       12.40 o
   3  -5   3     1897.60     1668.85       38.80 o
   4  -5   3      886.90      784.89       21.00 o
   5  -5   3      169.40      123.50       11.20 o
   6  -5   3     2941.10     2779.27       58.50 o
   7  -5   3     1582.90     1466.57       38.40 o
   8  -5   3       -1.00       36.49       64.80 o
  -8  -4   3       32.90        9.02       37.50 o
  -7  -4   3       74.40       86.61       28.00 o
  -6  -4   3     7722.00     7170.12      173.60 o
  -5  -4   3     2548.30     2411.45       62.90 o
  -4  -4   3    10630.20    10642.97      239.10 o
  -3  -4   3    20021.80    20042.33      445.40 o
  -2  -4   3     1596.60     1752.15       43.90 o
  -1  -4   3     4588.90     4383.44      144.10 o
   0  -4   3     2426.40     3025.13       83.10 o
   1  -4   3     2487.30     1851.79       63.50 o
   2  -4   3     3707.00     3278.22       75.50 o
   3  -4   3     2912.40     2657.67       60.50 o
   4  -4   3      127.20       11.54        8.20 o
   5  -4   3      137.70      147.59        9.80 o
   6  -4   3     1615.60     1326.21       37.90 o
   7  -4   3       50.50       67.61       11.70 o
   8  -4   3       47.60       40.07       15.10 o
  -8  -3   3      130.10      105.12       34.20 o
  -7  -3   3       42.40       90.07       28.50 o
  -6  -3   3    11281.80    10439.67      263.00 o
  -5  -3   3     8089.20     7626.46      185.80 o
  -4  -3   3     2341.00     2578.54       66.20 o
  -3  -3   3        1.90        6.87        8.90 o
  -2  -3   3     6382.60     6463.92      153.50 o
  -1  -3   3    10403.60     9450.15      240.40 o
   0  -3   3      555.50      662.20       18.70 o
   1  -3   3     7824.00     8411.26      190.00 o
   2  -3   3    20301.00    18659.29      377.30 o
   3  -3   3       26.20       12.83        5.50 o
   4  -3   3     1261.10     1143.90       28.60 o
   5  -3   3     1294.30     1250.23       28.00 o
   6  -3   3      277.70      331.58       14.40 o
   7  -3   3       63.90       12.46       12.50 o
   8  -3   3       19.00        6.53       20.50 o
  -8  -2   3     8360.50     8580.26      236.70 o
  -7  -2   3     1768.40     1659.78       64.40 o
  -6  -2   3    18810.70    18358.49      400.30 o
  -5  -2   3     1153.70     1397.30       36.70 o
  -4  -2   3     3031.20     3081.49       78.80 o
  -3  -2   3     3045.80     2520.06       76.40 o
  -2  -2   3     2809.30     2684.98       90.70 o
  -1  -2   3       31.10        5.02        8.30 o
   0  -2   3    20476.20    22894.16      571.10 o
   1  -2   3     5131.20     5487.24      113.50 o
   2  -2   3    25191.40    27861.22      486.50 o
   3  -2   3      401.00      690.93       11.00 o
   4  -2   3    42982.61    40926.80      913.50 o
   5  -2   3    10140.70     9423.45      200.30 o
   6  -2   3      334.70      263.82       15.40 o
   7  -2   3       20.80       14.51       13.20 o
   8  -2   3      -26.10        4.72       21.50 o
  -8  -1   3     2565.40     2410.76       78.60 o
  -7  -1   3      343.40      458.74       27.60 o
  -6  -1   3    31868.60    32475.14     1091.50 o
  -5  -1   3    12226.10    12249.79      285.10 o
  -4  -1   3     6942.60     7656.19      163.50 o
  -3  -1   3     6258.70     5731.94      156.10 o
  -2  -1   3     5099.10     4747.90      134.50 o
  -1  -1   3    31250.00    32701.32     1001.60 o
   0  -1   3     1574.10     1471.85       65.30 o
   1  -1   3    34839.50    35927.45      911.00 o
   2  -1   3    23409.90    24472.09      471.40 o
   3  -1   3     5230.90     5243.70      104.20 o
   4  -1   3     5762.80     4870.06      101.30 o
   5  -1   3     3117.90     2911.14       66.80 o
   6  -1   3       21.50        8.29       13.70 o
   7  -1   3      308.50      258.22       22.30 o
   8  -1   3      -11.00        1.05       22.90 o
  -8   0   3      116.00       38.60       20.30 o
  -7   0   3     5000.50     4516.15      118.60 o
  -6   0   3     3465.70     3377.62       81.40 o
  -5   0   3      145.10      124.27       12.10 o
  -4   0   3    52652.89    51130.46     1951.30 o
  -3   0   3    14023.00    14235.61      364.00 o
  -2   0   3     8682.60     9585.57      276.90 o
  -1   0   3    11975.80    11253.51      363.10 o
   1   0   3     2814.40     3244.82       89.60 o
   2   0   3    18413.90    19400.30      412.30 o
   3   0   3      261.70      158.52       10.40 o
   4   0   3     1576.70     1375.18       39.30 o
   5   0   3      638.00      513.12       20.60 o
   6   0   3       40.90       42.16       13.70 o
   7   0   3       51.20       40.97       19.20 o
   8   0   3       -4.70        4.14       30.50 o
  -8   1   3      465.20      506.07       21.20 o
  -7   1   3       70.60       34.56       12.10 o
  -6   1   3      744.00      576.38       26.60 o
  -5   1   3     1077.00     1271.29       30.90 o
  -4   1   3      157.50       82.53        9.20 o
  -3   1   3    20864.70    21872.37      659.40 o
  -2   1   3    25465.10    29390.89      683.70 o
   0   1   3     1877.90     2186.62       64.10 o
   1   1   3      296.30      412.61       14.60 o
   2   1   3     4291.00     4867.60      105.70 o
   3   1   3       -1.90       12.98        7.10 o
   4   1   3     1402.90     1338.59       36.10 o
   5   1   3        4.00        0.72       12.40 o
   6   1   3      111.90       75.68       19.10 o
   7   1   3       50.90       43.84       22.20 o
   8   1   3      -15.10       11.12       39.50 o
  -9   2   3       15.70        0.16       25.00 o
  -8   2   3       -4.40        0.27       48.60 o
  -7   2   3      130.00      195.09       10.10 o
  -6   2   3     3113.30     3168.41       74.40 o
  -5   2   3      572.60      713.84       18.20 o
  -4   2   3     4280.80     4272.23      142.70 o
  -3   2   3    37627.60    42160.09     1393.20 o
  -2   2   3      185.40      166.84       10.70 o
   0   2   3    56427.50    59829.77     2484.10 o
   1   2   3      171.10      115.68       12.70 o
   2   2   3     5213.90     5582.72      170.00 o
   3   2   3     1556.50     1715.11       42.10 o
   4   2   3      186.00      193.71       13.30 o
   5   2   3      820.10      814.82       27.30 o
   6   2   3       31.50        2.19       17.60 o
   7   2   3      467.60      343.35       31.30 o
  -9   3   3      341.30      335.09       32.70 o
  -8   3   3     3421.60     3399.77      103.10 o
  -7   3   3       22.10        6.71       25.50 o
  -6   3   3     6341.90     6403.52      262.90 o
  -5   3   3     1308.00     1549.68       31.90 o
  -4   3   3     2928.90     3440.98       84.40 o
  -3   3   3    20769.40    19977.46      611.10 o
  -2   3   3    13506.20    13398.20      336.40 o
  -1   3   3    12329.50    10844.58      294.70 o
   0   3   3    15526.60    17778.96      397.10 o
   1   3   3    12613.10    11300.95      346.30 o
   2   3   3    47896.80    44401.52     1304.80 o
   3   3   3     4574.50     4745.03      121.40 o
   4   3   3       10.90       39.84       15.80 o
   5   3   3      310.90      392.42       24.70 o
   6   3   3        4.20       11.62       17.40 o
   7   3   3       33.00       82.44       44.00 o
  -9   4   3      975.00     1022.37       60.30 o
  -8   4   3      590.60      556.52       39.40 o
  -7   4   3     2359.10     2282.98       80.60 o
  -6   4   3     3727.30     3344.43      118.90 o
  -5   4   3     1354.50     1478.71       30.80 o
  -4   4   3        0.00        8.44        0.01 o
  -3   4   3      279.10      215.80       12.20 o
  -2   4   3     5186.50     5206.86      129.70 o
  -1   4   3     1140.20     1073.83       26.10 o
   0   4   3     9448.40     8337.09      245.20 o
   1   4   3    36542.80    38379.93     1037.90 o
   2   4   3     9674.00     9431.52      294.60 o
   3   4   3     1994.10     1891.70      121.70 o
   4   4   3     1745.50     1708.08       53.30 o
   5   4   3       67.80       57.67       24.00 o
   6   4   3      154.10      159.25       22.60 o
  -9   5   3       25.30        0.10       41.80 o
  -8   5   3       24.50       20.53       29.00 o
  -7   5   3     1229.70     1109.20       49.00 o
  -6   5   3     4263.90     4007.75      119.30 o
  -5   5   3     3882.40     3599.22       94.40 o
  -4   5   3       89.20      187.20        8.40 o
  -3   5   3      437.00      475.35       16.90 o
  -2   5   3     1496.20     1597.44       35.30 o
  -1   5   3     7754.90     8061.61      188.00 o
   0   5   3     3920.20     3803.76      111.90 o
   1   5   3     3188.50     3476.30       90.20 o
   2   5   3     3276.20     3190.98      116.60 o
   3   5   3      240.90      340.60       28.70 o
   4   5   3        9.30        3.15       21.10 o
   5   5   3      245.40      219.52       32.30 o
   6   5   3       76.40      112.04       53.60 o
  -9   6   3       71.30        9.99       36.70 o
  -8   6   3       70.50       96.25       28.20 o
  -7   6   3     1543.40     1501.26       64.90 o
  -6   6   3      503.20      526.29       41.90 o
  -5   6   3       83.40       83.43        8.00 o
  -4   6   3     2644.70     3037.12       60.90 o
  -3   6   3      682.90      705.21       21.90 o
  -2   6   3      113.60      168.67       10.80 o
  -1   6   3      412.80      423.77       18.80 o
   0   6   3     3484.50     3142.35       84.80 o
   1   6   3      449.50      502.95       21.50 o
   2   6   3      844.60      854.41       31.40 o
   3   6   3       16.20       17.14       20.60 o
   4   6   3       -5.00        0.12       24.30 o
   5   6   3       13.30       11.52       52.50 o
  -9   7   3       -6.10       10.74       37.00 o
  -8   7   3        8.20        6.94       29.80 o
  -7   7   3       -3.20        0.69       19.40 o
  -6   7   3      164.20      113.63       34.70 o
  -5   7   3       88.00       64.19       10.10 o
  -4   7   3      102.10      131.51       12.70 o
  -3   7   3      572.30      417.64       18.70 o
  -2   7   3    16650.40    17245.90      401.00 o
  -1   7   3    43214.40    42730.11      968.40 o
   0   7   3    21078.10    21502.05      457.40 o
   1   7   3      775.40      872.01       29.90 o
   2   7   3      986.90      917.99       35.20 o
   3   7   3      498.50      473.70       41.90 o
   4   7   3      133.90      134.47       39.10 o
   5   7   3       26.70       10.23       46.30 o
  -9   8   3      330.10      412.45       35.80 o
  -8   8   3      281.90      302.27       33.20 o
  -7   8   3       14.70        0.46       27.10 o
  -6   8   3      139.70      167.75       10.10 o
  -5   8   3      159.80      151.40       13.20 o
  -4   8   3       76.90       61.53       13.90 o
  -3   8   3     3272.20     3264.81       85.50 o
  -2   8   3    46658.50    45311.93     1796.10 o
  -1   8   3    17709.90    17859.96      398.60 o
   0   8   3      281.20      239.51       19.60 o
   1   8   3     5520.40     5536.70      139.40 o
   2   8   3     5112.20     5179.91      134.60 o
   3   8   3       16.20       36.88       21.70 o
   4   8   3       49.90        0.16       65.90 o
  -8   9   3       -1.80        0.88       28.40 o
  -7   9   3      219.40      200.50       44.30 o
  -6   9   3       46.10       59.55       15.10 o
  -5   9   3      369.00      365.68       20.80 o
  -4   9   3      598.80      653.82       25.80 o
  -3   9   3       72.00       64.04       17.90 o
  -2   9   3      539.80      571.82       30.70 o
  -1   9   3      121.80       87.66       20.10 o
   0   9   3     4145.80     3924.27      122.00 o
   1   9   3    10950.30    10672.74      261.40 o
   2   9   3      232.40      233.19       29.40 o
   3   9   3       72.30       60.28       55.40 o
  -8  10   3       -9.90       23.76       34.10 o
  -7  10   3      254.30      449.68       49.40 o
  -6  10   3       13.90       15.84       13.90 o
  -5  10   3      404.40      470.85       23.60 o
  -4  10   3     1641.60     1681.78       56.20 o
  -3  10   3     1405.50     1532.83       54.90 o
  -2  10   3      362.80      338.74       27.90 o
  -1  10   3     1156.70     1048.70       51.90 o
   0  10   3      138.90      122.60       24.40 o
   1  10   3      121.70      148.19       29.40 o
   2  10   3      275.30      257.43       69.50 o
  -7  11   3       90.60       39.52       49.60 o
  -6  11   3      203.10      122.81       30.70 o
  -5  11   3      -43.20       11.10       26.30 o
  -4  11   3     1431.00     1348.74       45.00 o
  -3  11   3       16.40       26.87       22.10 o
  -2  11   3      128.90      147.50       24.70 o
  -1  11   3      714.40      780.94       45.60 o
   0  11   3       62.50       47.48       32.50 o
   1  11   3        1.90       33.15       59.20 o
  -5  12   3      317.60      242.53       42.00 o
  -4  12   3      875.70      719.02       40.90 o
  -3  12   3     1363.00     1177.68       62.70 o
  -2  12   3      971.80      921.85       58.50 o
  -1  12   3      585.80      642.87       44.90 o
   0  12   3     1643.60     1617.63      120.60 o
  -5  13   3      344.90      302.68       55.00 o
  -4  13   3      -24.30        9.84       46.30 o
  -3  13   3      641.50      691.04       82.80 o
   1 -13   4      223.80      163.95       69.60 o
   2 -13   4       43.90       11.48       55.30 o
   3 -13   4      951.00      890.51       76.50 o
   4 -13   4       24.40       18.15       45.30 o
  -1 -12   4      -17.80       71.16       59.90 o
   0 -12   4       92.50       43.98       41.50 o
   1 -12   4      -53.10        1.63       50.10 o
   2 -12   4      563.60      633.86       40.70 o
   3 -12   4      336.60      670.53       32.20 o
   4 -12   4     1991.20     2136.20       70.90 o
   5 -12   4       31.60       16.03       22.80 o
  -2 -11   4      642.80      725.66       95.30 o
  -1 -11   4      245.60      346.40       63.50 o
   0 -11   4      131.90      188.24       35.90 o
   1 -11   4     1186.10     1334.69       51.60 o
   2 -11   4     1203.60     1159.22       38.10 o
   3 -11   4     4999.40     4822.57      122.40 o
   4 -11   4     4437.60     4592.11      134.40 o
   5 -11   4     1310.30     1198.82       48.20 o
   6 -11   4      130.40      176.47       53.90 o
  -3 -10   4      715.60      710.13       79.90 o
  -2 -10   4      447.80      547.03       65.30 o
  -1 -10   4       46.50        0.17       47.30 o
   0 -10   4      144.30      133.77       26.90 o
   1 -10   4     9852.80     9632.35      235.00 o
   2 -10   4     7961.50     7780.35      165.90 o
   3 -10   4     1516.10     1449.38       42.50 o
   4 -10   4     1849.30     1675.22       46.90 o
   5 -10   4      800.60      723.69       30.60 o
   6 -10   4      135.90      216.68       20.30 o
   7 -10   4       -2.90       81.04       53.40 o
  -3  -9   4      228.80      300.00       58.10 o
  -2  -9   4       16.60      160.19       28.10 o
  -1  -9   4     5491.40     5694.74      194.80 o
   0  -9   4     1601.20     1520.46       63.20 o
   1  -9   4     6473.20     6182.08      158.10 o
   2  -9   4     2308.80     2278.81       54.80 o
   3  -9   4      218.50      267.12       18.40 o
   4  -9   4       75.70       74.84       15.40 o
   5  -9   4      327.70      356.69       19.50 o
   6  -9   4       18.20        6.58       14.00 o
   7  -9   4      -39.00        1.42       44.40 o
  -5  -8   4      -12.30       15.44       60.00 o
  -4  -8   4       -9.10       21.55       48.20 o
  -3  -8   4     1281.70     1462.24       42.80 o
  -2  -8   4       61.10       23.87       26.00 o
  -1  -8   4    25077.60    23760.47      682.60 o
   0  -8   4    18309.70    18471.00      471.00 o
   1  -8   4     4615.50     4233.49       96.00 o
   2  -8   4     7278.00     7373.18      135.60 o
   3  -8   4    27103.50    25455.28      521.90 o
   4  -8   4     7033.90     7053.34      153.50 o
   5  -8   4      598.70      710.49       22.30 o
   6  -8   4     1753.00     1863.72       55.60 o
   7  -8   4      457.50      497.45       33.70 o
  -6  -7   4      -34.40       62.27       48.70 o
  -5  -7   4      140.90      286.86       48.80 o
  -4  -7   4      219.80      236.22       19.80 o
  -3  -7   4    13706.70    12982.00      314.30 o
  -2  -7   4     2178.80     2064.87       76.50 o
  -1  -7   4     8541.10     8526.97      222.30 o
   0  -7   4       65.20       29.01       18.00 o
   1  -7   4      391.40      382.01       19.50 o
   2  -7   4    26141.30    26658.71      473.60 o
   3  -7   4    10408.50    10934.72      195.00 o
   4  -7   4     3736.10     3831.84       77.50 o
   5  -7   4     3498.50     3407.39       72.70 o
   6  -7   4     6030.80     6165.84      154.80 o
   7  -7   4      187.60      206.03       21.70 o
   8  -7   4      -35.70        4.91       34.60 o
  -7  -6   4       35.30       19.97       50.90 o
  -6  -6   4      329.30      236.98       60.10 o
  -5  -6   4     7772.00     8235.06      173.20 o
  -4  -6   4     1473.60     1543.26       48.30 o
  -3  -6   4    22371.00    21589.88      499.50 o
  -2  -6   4     5904.40     6147.27      131.70 o
  -1  -6   4     1535.30     1554.03       48.70 o
   0  -6   4      700.40      599.18       27.70 o
   1  -6   4     1329.10     1059.01       35.50 o
   2  -6   4     4088.00     4050.91       84.20 o
   3  -6   4     6950.10     6833.35      130.30 o
   4  -6   4    26413.00    25589.26      531.90 o
   5  -6   4    15609.10    14777.51      293.40 o
   6  -6   4     1621.50     1538.48       39.90 o
   7  -6   4       79.60       80.51       12.90 o
   8  -6   4      -95.40       12.57       37.80 o
  -7  -5   4      210.60      206.70       55.20 o
  -6  -5   4     2764.40     2755.03       81.80 o
  -5  -5   4     5564.30     5461.29      131.90 o
  -4  -5   4     2649.40     2580.93       66.80 o
  -3  -5   4      823.20     1041.96       32.20 o
  -2  -5   4      648.40      669.57       22.80 o
  -1  -5   4     1498.50     1561.58       48.90 o
   0  -5   4       39.80       27.52        8.20 o
   1  -5   4     8895.00     7305.33      230.80 o
   2  -5   4    20006.20    20848.14      386.60 o
   3  -5   4      116.10       59.96       10.50 o
   4  -5   4      138.60      101.17       11.20 o
   5  -5   4      228.50      313.82       12.90 o
   6  -5   4      242.90      180.80       16.00 o
   7  -5   4      611.50      794.61       21.40 o
   8  -5   4      285.00      230.20       51.40 o
  -8  -4   4      163.00      216.85       49.70 o
  -7  -4   4     1702.00     1988.02       76.00 o
  -6  -4   4      307.80      313.08       40.30 o
  -5  -4   4     6658.30     6053.05      162.60 o
  -4  -4   4      930.00     1197.04       37.00 o
  -3  -4   4       -5.70        8.39        8.20 o
  -2  -4   4     1621.80     1634.06       59.60 o
  -1  -4   4    16665.50    14302.34      569.10 o
   0  -4   4      907.70      734.72       31.30 o
   1  -4   4     7184.90     7617.46      180.60 o
   2  -4   4    22794.40    23306.90      428.20 o
   3  -4   4      647.70      849.63       16.50 o
   4  -4   4      235.00      218.56       11.10 o
   5  -4   4     1512.60     1645.31       35.00 o
   6  -4   4       15.10        5.76       11.20 o
   7  -4   4      500.60      462.98       24.40 o
   8  -4   4       60.10       75.32       49.10 o
  -8  -3   4       89.00       87.84       45.80 o
  -7  -3   4     5763.20     5930.65      178.90 o
  -6  -3   4     1306.20     1524.24       50.70 o
  -5  -3   4        3.00        2.14       15.40 o
  -4  -3   4      144.80      134.53       18.60 o
  -3  -3   4      452.50      385.38       24.70 o
  -2  -3   4     2871.10     2988.25       92.70 o
  -1  -3   4    39095.60    36088.80     1131.00 o
   1  -3   4      171.30       72.65        9.20 o
   2  -3   4    20027.90    18351.64      360.00 o
   3  -3   4    17239.70    14733.09      316.70 o
   4  -3   4      601.60      790.33       16.70 o
   5  -3   4     3156.10     3161.27       62.90 o
   6  -3   4      963.00      954.39       28.00 o
   7  -3   4      131.80      147.95       16.30 o
   8  -3   4      219.00      326.97       39.80 o
  -8  -2   4     2844.40     3268.63      126.40 o
  -7  -2   4      378.10      517.31       34.20 o
  -6  -2   4      343.90      266.19       26.40 o
  -5  -2   4     1675.10     1619.77       59.10 o
  -4  -2   4     1628.90     1705.64       50.20 o
  -3  -2   4    20115.30    18271.22      460.60 o
  -2  -2   4    10486.80     8986.62      285.70 o
  -1  -2   4    34737.60    36078.67      838.30 o
   0  -2   4    13668.10    13899.45      326.40 o
   1  -2   4    15758.80    16415.66      386.00 o
   4  -2   4       97.60      103.50       10.50 o
   5  -2   4     1632.50     1632.74       44.40 o
   6  -2   4     1722.30     1616.59       45.10 o
   7  -2   4       28.10        1.04       16.20 o
   8  -2   4        4.80        3.16       31.30 o
  -8  -1   4     6656.30     7420.86      203.50 o
  -7  -1   4      333.60      309.14       27.10 o
  -6  -1   4     2803.00     2973.90       67.80 o
  -5  -1   4    16522.00    15932.37      362.30 o
  -4  -1   4      205.60      211.67       12.60 o
  -1  -1   4     2481.10     1806.76       69.20 o
   0  -1   4      126.60       52.78       10.00 o
   1  -1   4     7002.40     7075.05      151.90 o
   2  -1   4     8666.70     7050.15      181.10 o
   3  -1   4    10161.30     9856.07      195.40 o
   4  -1   4     3280.60     3328.77       66.30 o
   5  -1   4      158.00      122.58       13.20 o
   6  -1   4      433.80      486.18       20.60 o
   7  -1   4      171.20      177.64       23.60 o
  -8   0   4       19.30       41.36       17.00 o
  -7   0   4      303.30      396.43       20.40 o
  -6   0   4    12158.10    11436.34      273.20 o
  -5   0   4     4040.10     3937.09       92.30 o
  -4   0   4    10267.90    10133.03      248.70 o
  -3   0   4     9057.90     9825.77      285.60 o
  -2   0   4       18.30       32.27        7.70 o
  -1   0   4      735.90      736.46       27.00 o
   0   0   4       96.80       86.34       10.10 o
   2   0   4    18223.90    18066.75      509.80 o
   3   0   4     1502.00     1701.70       34.60 o
   4   0   4     7622.30     7211.90      140.90 o
   5   0   4       17.00       10.13       12.00 o
   6   0   4       86.20       59.66       15.20 o
   7   0   4       23.70        5.70       21.20 o
  -9   1   4        8.20        0.12       53.00 o
  -8   1   4      312.90      311.12       14.50 o
  -7   1   4     1438.20     1459.62       41.50 o
  -6   1   4      592.80      573.21       22.70 o
  -5   1   4    24085.10    23808.14      555.70 o
  -4   1   4      678.90      449.87       21.10 o
  -2   1   4    23610.20    24472.72      733.90 o
  -1   1   4    11828.00    11844.65      537.00 o
   0   1   4     3637.30     3585.17      101.90 o
   2   1   4     5159.40     5215.64      155.40 o
   3   1   4     2290.50     2148.18       43.10 o
   4   1   4      136.80       91.65       12.00 o
   5   1   4      628.00      524.78       22.20 o
   6   1   4       36.40       34.34       18.30 o
   7   1   4     2473.40     2569.10       62.40 o
  -9   2   4        6.40       69.74       42.80 o
  -8   2   4      436.70      395.42       17.00 o
  -7   2   4     6048.50     5722.92      131.20 o
  -6   2   4     1244.90     1314.95       34.30 o
  -5   2   4      190.40      400.33       10.60 o
  -4   2   4     8614.10     7911.18      271.20 o
  -3   2   4     6900.60     6618.37      193.60 o
  -2   2   4     3170.80     3059.08       98.90 o
  -1   2   4    56930.00    60081.44     2049.60 o
   1   2   4    17330.50    17048.63      524.40 o
   2   2   4     2931.30     2476.26       73.90 o
   3   2   4     1286.60     1238.61       30.00 o
   4   2   4       51.70       44.30        9.70 o
   5   2   4      119.20      112.65       14.10 o
   6   2   4       65.30       85.14       18.80 o
   7   2   4     1734.90     2020.29       67.80 o
  -9   3   4     1514.50     1476.70       69.90 o
  -8   3   4      869.10      990.14       93.80 o
  -7   3   4      810.20      696.16       49.50 o
  -6   3   4      215.10      193.00       10.60 o
  -5   3   4     5018.20     4866.60      147.40 o
  -4   3   4      186.90      219.09       13.50 o
  -3   3   4    31243.20    31367.69      882.20 o
  -2   3   4    28805.00    31057.34      686.10 o
   0   3   4    31982.40    29375.57     1069.30 o
   1   3   4     1079.50     1032.90       40.30 o
   2   3   4       85.40      125.40       18.90 o
   3   3   4       12.60       21.39        8.10 o
   4   3   4       16.50        0.29       11.00 o
   5   3   4        6.40       13.46       14.80 o
   6   3   4      421.40      509.73       24.40 o
   7   3   4       41.50        0.01       66.40 o
  -9   4   4       26.70       28.08       34.50 o
  -8   4   4     2688.20     2709.07       95.80 o
  -7   4   4        1.40       10.04       21.10 o
  -6   4   4     1063.70     1094.37       45.50 o
  -5   4   4     1903.70     2163.41       47.90 o
  -4   4   4      174.60      405.09       10.30 o
  -2   4   4     1010.40     1199.00       29.30 o
  -1   4   4      534.90      420.37       16.60 o
   0   4   4    13899.50    13989.98      416.50 o
   1   4   4     4386.70     3307.53      128.70 o
   2   4   4      871.90      791.76       26.30 o
   3   4   4      662.50      575.23       38.10 o
   4   4   4     3899.40     3948.40       82.50 o
   5   4   4      155.70      160.00       17.20 o
   6   4   4       81.80        9.17       52.20 o
  -9   5   4      805.70      794.29       52.00 o
  -8   5   4       14.50        0.06       27.10 o
  -7   5   4     1068.40     1214.76       54.00 o
  -6   5   4      801.30      740.20       50.80 o
  -5   5   4     5510.60     5159.02      123.00 o
  -4   5   4     2064.30     1928.08       54.40 o
  -3   5   4     9744.30     9125.35      233.70 o
  -2   5   4      201.90      176.86       12.30 o
  -1   5   4     4987.10     4896.23      154.20 o
   0   5   4     2834.70     3051.11       75.70 o
   1   5   4       56.30       50.36        8.60 o
   2   5   4     1612.20     1675.95       48.00 o
   3   5   4       49.40       13.47       10.30 o
   4   5   4       40.20       38.26       26.50 o
   5   5   4       24.80       85.42       17.20 o
   6   5   4      135.70       21.86       59.40 o
  -9   6   4      189.00      239.24       35.00 o
  -8   6   4      346.50      333.48       42.90 o
  -7   6   4     1272.00     1100.01       52.50 o
  -6   6   4      869.00     1045.87       23.30 o
  -5   6   4    14587.60    13426.38      325.40 o
  -4   6   4     7574.60     6859.03      178.30 o
  -3   6   4    12387.40    12894.99      274.40 o
  -2   6   4        8.10        5.67       11.10 o
  -1   6   4     1065.80      841.76       31.90 o
   0   6   4     1014.60     1078.69       32.30 o
   1   6   4     3792.10     3706.59       93.10 o
   2   6   4     3383.10     3506.72       90.20 o
   3   6   4       12.70       13.56       11.80 o
   4   6   4       26.20       12.97       15.10 o
   5   6   4     1265.20      413.87      275.40 o
  -9   7   4      196.60      227.44       40.80 o
  -8   7   4      155.00      102.76       34.10 o
  -7   7   4     2015.20     2118.52      119.20 o
  -6   7   4       76.70       51.94        8.90 o
  -5   7   4     3579.60     3529.11       83.80 o
  -4   7   4    15849.70    15937.70      379.00 o
  -3   7   4    52271.60    51200.80     1990.10 o
  -2   7   4    15111.60    15070.71      409.80 o
  -1   7   4      349.10      331.36       21.40 o
   0   7   4    12941.20    12668.33      291.30 o
   1   7   4       -3.90        0.58       11.10 o
   2   7   4       15.10        0.02       12.80 o
   3   7   4      176.30      151.95       17.70 o
   4   7   4      204.90      217.59       67.00 o
  -9   8   4      455.10      685.68       46.50 o
  -8   8   4        1.60       20.58       31.10 o
  -7   8   4     2387.60     2136.93      401.40 o
  -6   8   4       40.50       31.05       10.70 o
  -5   8   4     1453.40     1590.77       41.70 o
  -4   8   4    17153.60    16464.67      387.30 o
  -3   8   4     9996.10     9532.74      227.80 o
  -2   8   4     6132.20     5977.57      145.40 o
  -1   8   4    30305.10    29505.12      689.80 o
   0   8   4     1873.90     1884.29       52.70 o
   1   8   4        0.50       19.30       20.65 o
   2   8   4     1156.40     1255.37       53.50 o
   3   8   4       -4.80       12.04       52.90 o
   4   8   4      -10.70       97.91       70.20 o
  -8   9   4      209.30      249.71       38.30 o
  -7   9   4        9.10        0.51       38.90 o
  -6   9   4      128.00      138.22       16.00 o
  -5   9   4      333.20      290.89       21.70 o
  -4   9   4     1689.60     1719.09       54.30 o
  -3   9   4     5038.20     4943.26      150.70 o
  -2   9   4      536.00      556.37       30.30 o
  -1   9   4     5132.60     4977.28      142.90 o
   0   9   4       22.40        9.72       17.30 o
   1   9   4       80.30       31.99       21.20 o
   2   9   4       58.60       98.04       53.30 o
   3   9   4      260.10      319.73       60.80 o
  -8  10   4      -56.80        7.71       35.00 o
  -7  10   4       64.90       76.42       41.20 o
  -6  10   4       90.00      158.60       19.10 o
  -5  10   4     2932.50     2935.08       82.60 o
  -4  10   4        2.50       12.04       21.40 o
  -3  10   4      887.00     1168.09       49.10 o
  -2  10   4       37.90       47.91       20.20 o
  -1  10   4       63.10      116.42       24.00 o
   0  10   4      842.50      815.22       46.70 o
   1  10   4      651.10      594.64       78.90 o
   2  10   4       45.30       46.81       52.10 o
  -7  11   4       -5.80       54.09       48.20 o
  -6  11   4     1003.80      912.35       52.00 o
  -5  11   4     2732.00     2722.84      101.10 o
  -4  11   4       95.20       69.99       29.20 o
  -3  11   4       53.30       23.33       31.60 o
  -2  11   4      480.10      399.96       38.50 o
  -1  11   4       17.50        0.03       29.90 o
   0  11   4       17.50       13.25       58.50 o
   1  11   4      147.30        3.03       69.40 o
  -5  12   4      154.90      208.56       47.00 o
  -4  12   4     1962.60     1795.81       78.50 o
  -3  12   4     1349.60     1207.42      108.80 o
  -2  12   4       15.70        6.08       37.30 o
  -1  12   4      950.30      793.21       98.80 o
  -4  13   4      715.30      584.30       80.90 o
  -3  13   4       76.40      160.85       62.90 o
   2 -13   5      607.60      659.21       82.20 o
   3 -13   5      131.80       81.17       55.80 o
  -1 -12   5       41.80      141.11       53.80 o
   0 -12   5     1088.50     1049.14       86.80 o
   1 -12   5      637.50      550.65       76.20 o
   2 -12   5      124.20       34.10       52.20 o
   3 -12   5     1241.10     1192.99       59.80 o
   4 -12   5     2225.80     2426.11       74.70 o
   5 -12   5      147.00      172.61       45.50 o
  -2 -11   5      140.70      137.90       65.00 o
  -1 -11   5      362.70      382.35       69.30 o
   0 -11   5      277.40      268.07       59.50 o
   1 -11   5        7.50        1.71       22.20 o
   2 -11   5      393.10      475.88       31.20 o
   3 -11   5      480.70      449.65       31.90 o
   4 -11   5       30.30       33.76       23.00 o
   5 -11   5      668.20      604.32       34.80 o
  -3 -10   5      518.30      597.14       71.40 o
  -2 -10   5      526.20      563.19       69.20 o
  -1 -10   5        3.50        0.12       48.30 o
   0 -10   5      322.80      356.02       24.20 o
   1 -10   5      200.60      206.17       18.70 o
   2 -10   5     1130.00     1106.54       36.50 o
   3 -10   5     2277.80     2118.37       69.70 o
   4 -10   5      -26.50        0.47       18.20 o
   5 -10   5        9.10       42.73       16.70 o
   6 -10   5      789.10      796.39       59.00 o
  -4  -9   5      150.60      147.81       56.90 o
  -3  -9   5      432.20      426.94       84.30 o
  -2  -9   5      471.30      477.58       22.80 o
  -1  -9   5       62.00       74.71       30.60 o
   0  -9   5       23.20       61.68       15.60 o
   1  -9   5      510.10      598.66       24.30 o
   2  -9   5     1644.40     1591.65       46.50 o
   3  -9   5      980.70      887.24       32.10 o
   4  -9   5       93.90       92.56       16.30 o
   5  -9   5     1277.60     1353.60       42.60 o
   6  -9   5      446.80      589.10       25.20 o
   7  -9   5      134.60      177.86       54.00 o
  -5  -8   5      578.30      440.96       68.40 o
  -4  -8   5      128.90      102.83       53.90 o
  -3  -8   5      227.50      188.97       15.00 o
  -2  -8   5     2635.60     2653.00       70.20 o
  -1  -8   5     1675.00     1608.64       47.00 o
   0  -8   5     9935.60     9099.64      228.50 o
   1  -8   5    40112.00    38692.66     1043.60 o
   2  -8   5     5162.40     5123.94      106.50 o
   3  -8   5      807.10      651.92       27.90 o
   4  -8   5      738.40      699.06       27.60 o
   5  -8   5       66.00      116.95       14.90 o
   6  -8   5       62.30       87.01       15.40 o
   7  -8   5       -4.20       23.37       48.10 o
  -6  -7   5       62.40       11.17       65.30 o
  -5  -7   5       31.10        2.23       53.50 o
  -4  -7   5       14.20        7.94       12.80 o
  -3  -7   5      386.10      382.29       17.00 o
  -2  -7   5      320.80      306.53       34.20 o
  -1  -7   5     3826.60     3753.95       93.00 o
   0  -7   5    11185.40    10872.98      281.50 o
   1  -7   5     5607.50     6326.20      127.10 o
   2  -7   5       81.40       33.00       12.20 o
   3  -7   5    26813.10    26468.79      539.90 o
   4  -7   5    15016.00    13909.19      270.80 o
   5  -7   5       -1.20        2.78       12.30 o
   6  -7   5       86.70       93.56       14.90 o
   7  -7   5      428.20      477.37       54.30 o
  -7  -6   5      128.80      124.03       56.50 o
  -6  -6   5      252.50      255.24       61.20 o
  -5  -6   5     1277.60     1183.20       55.00 o
  -4  -6   5       27.70       75.27       26.40 o
  -3  -6   5     1774.20     1679.24       66.50 o
  -2  -6   5      217.80      331.63       27.30 o
  -1  -6   5     2172.40     1873.57       79.10 o
   0  -6   5      897.50      764.88       28.90 o
   1  -6   5      158.90      198.43       13.50 o
   2  -6   5    33574.11    32683.06      642.10 o
   3  -6   5     5816.40     6181.81      118.10 o
   4  -6   5     1464.20     1593.98       37.30 o
   5  -6   5      369.20      362.24       18.40 o
   6  -6   5       19.50       17.30       12.80 o
   7  -6   5      172.00      175.36       24.50 o
  -7  -5   5      -31.10       16.79       47.60 o
  -6  -5   5      -32.40        1.89       37.50 o
  -5  -5   5       -1.20       10.80       28.90 o
  -4  -5   5      152.40      131.81       26.40 o
  -3  -5   5        5.30       21.65       19.10 o
  -2  -5   5      147.30      114.06       22.90 o
  -1  -5   5       10.20        7.84       17.00 o
   0  -5   5    12556.60    10766.83      288.10 o
   1  -5   5     7281.50     7517.54      160.80 o
   2  -5   5     4249.80     3627.36       83.20 o
   3  -5   5       29.70       17.40       10.00 o
   4  -5   5       16.80        1.75        9.80 o
   5  -5   5      692.30      603.04       23.80 o
   6  -5   5     2104.60     2007.05       56.90 o
   7  -5   5      390.30      440.91       25.10 o
  -8  -4   5        5.80       59.01       58.10 o
  -7  -4   5      114.20      162.90       32.90 o
  -6  -4   5       58.90        2.85       26.90 o
  -5  -4   5       62.00       73.55       23.90 o
  -4  -4   5      704.30      755.20       38.40 o
  -3  -4   5      738.60      612.37       33.80 o
  -2  -4   5      -13.20        0.06       15.50 o
  -1  -4   5     4439.60     3744.00      141.50 o
   0  -4   5    16167.00    15976.63      413.10 o
   1  -4   5     4248.40     3158.74      108.00 o
   2  -4   5      360.70      291.43       12.30 o
   3  -4   5     1919.70     1725.40       36.20 o
   4  -4   5      664.90      538.62       19.00 o
   5  -4   5       44.40       10.79       15.20 o
   6  -4   5      717.30      714.42       26.30 o
   7  -4   5      706.20      722.43       30.60 o
  -8  -3   5       16.70       28.60       43.30 o
  -7  -3   5        2.60        5.68       26.80 o
  -6  -3   5       17.80        0.00       23.30 o
  -5  -3   5       19.10        1.91       18.50 o
  -4  -3   5     1123.90     1118.67       42.00 o
  -3  -3   5      117.90      206.40       16.70 o
  -2  -3   5    51493.60    43188.72     1875.60 o
  -1  -3   5    13606.20    12960.74      395.10 o
   0  -3   5    57693.50    53550.53     1549.50 o
   1  -3   5    53353.20    52731.14     1372.60 o
   2  -3   5     2469.50     2288.27       53.80 o
   3  -3   5     2440.20     2212.58       49.20 o
   4  -3   5     5126.70     4803.05       97.90 o
   5  -3   5     5188.20     4966.11      122.60 o
   6  -3   5      509.70      551.03       18.90 o
   7  -3   5      677.50      697.75       28.10 o
  -8  -2   5      116.80       98.37       40.30 o
  -7  -2   5     1924.20     1948.23       63.90 o
  -6  -2   5       48.20        1.20       21.00 o
  -5  -2   5       47.40        0.79       17.20 o
  -4  -2   5     4029.70     3619.05      101.40 o
  -3  -2   5      320.80      266.45       13.00 o
  -2  -2   5     7478.40     8836.05      165.70 o
  -1  -2   5    12535.10    12901.27      342.80 o
   0  -2   5    42130.50    40301.62     1164.30 o
   1  -2   5    40932.10    40200.29      948.50 o
   2  -2   5     6448.10     5906.06      123.10 o
   3  -2   5      253.00      215.01       13.10 o
   4  -2   5     5684.60     5662.28      131.50 o
   5  -2   5     1807.90     1809.47       44.40 o
   6  -2   5       -1.50        1.16       13.80 o
   7  -2   5      419.20      418.18       28.00 o
  -8  -1   5     1414.90     1875.56       72.20 o
  -7  -1   5     1612.60     1785.87       53.40 o
  -6  -1   5      690.50      687.33       26.10 o
  -5  -1   5     1567.00     1228.36       39.60 o
  -4  -1   5    15853.50    14816.99      351.80 o
  -3  -1   5     1609.60     1503.28       42.30 o
  -2  -1   5      740.50      802.61       29.90 o
  -1  -1   5     4673.40     5331.68      153.10 o
   0  -1   5     1020.50      850.16       39.70 o
   1  -1   5     8341.70     7408.19      206.40 o
   2  -1   5    13849.20    13645.59      278.80 o
   3  -1   5    11086.20     9970.11      240.60 o
   4  -1   5     2459.30     2264.20       58.00 o
   5  -1   5      877.70      957.46       26.40 o
   6  -1   5        3.40        9.66       15.80 o
   7  -1   5      242.80      270.73       23.80 o
  -8   0   5      783.30      689.05       38.20 o
  -7   0   5       15.70       33.83       14.40 o
  -6   0   5     2753.80     2659.52       70.70 o
  -5   0   5      167.60      146.82       13.30 o
  -4   0   5      672.10      781.60       23.10 o
  -3   0   5     1416.10     1507.98       43.80 o
  -2   0   5       95.80      100.97        9.50 o
  -1   0   5     4619.50     4091.47      137.10 o
   0   0   5    57886.39    61501.88     2669.90 o
   1   0   5     7004.50     7407.53      158.80 o
   2   0   5    23247.00    22201.71      516.60 o
   3   0   5      380.20      352.37       19.80 o
   4   0   5      365.30      351.97       15.30 o
   5   0   5      114.30      105.71       16.30 o
   6   0   5    11627.30    11186.92      222.50 o
   7   0   5       33.70       38.26       21.50 o
  -9   1   5      -10.50        3.24       54.20 o
  -8   1   5      319.10      356.91       19.10 o
  -7   1   5      449.50      412.03       23.50 o
  -6   1   5        7.90       17.41       11.80 o
  -5   1   5     8813.80     8750.82      186.00 o
  -4   1   5     5441.40     5724.41      167.20 o
  -3   1   5     1114.50     1150.93       37.60 o
  -2   1   5     3863.50     3829.78      107.80 o
  -1   1   5    18390.50    17220.99      560.00 o
   0   1   5    36914.39    35897.16     1212.40 o
   1   1   5       23.70        0.83        9.90 o
   2   1   5      286.80      215.60       18.20 o
   3   1   5     4141.70     4021.39      102.60 o
   4   1   5     3469.00     3458.18       75.00 o
   5   1   5     9339.00     8868.59      176.50 o
   6   1   5       35.10       16.12       17.90 o
   7   1   5     1098.30     1295.32       52.80 o
  -9   2   5      197.40      212.49       55.10 o
  -8   2   5      466.40      533.93       18.50 o
  -7   2   5      139.80      191.64       13.00 o
  -6   2   5      627.20      608.37       22.10 o
  -5   2   5     5160.20     5453.59      152.80 o
  -4   2   5      281.50      222.08       15.90 o
  -3   2   5     1286.60     1163.12       40.70 o
  -1   2   5     4531.50     3587.60      129.60 o
   0   2   5     6137.20     5090.44      154.40 o
   1   2   5       66.00       95.69       13.50 o
   2   2   5       24.50       56.42       15.60 o
   3   2   5     4691.50     4367.14      109.30 o
   4   2   5     9718.50     9150.82      195.20 o
   5   2   5     8997.70     8562.03      179.30 o
   6   2   5      874.60     1052.29       34.50 o
   7   2   5     2382.40     2869.45      137.30 o
  -9   3   5       60.60       17.48       46.00 o
  -8   3   5       21.70       12.46       37.80 o
  -7   3   5      555.20      615.75       18.60 o
  -6   3   5       44.80       37.32        8.10 o
  -5   3   5      113.30       74.97       11.20 o
  -4   3   5    27185.60    26030.60      742.20 o
  -2   3   5     1969.40     2422.49       58.30 o
  -1   3   5      711.10      747.41       23.50 o
   0   3   5     1269.00      849.80       42.70 o
   1   3   5     5677.50     6142.14      128.10 o
   2   3   5     3032.30     3025.55       94.80 o
   3   3   5      107.90      116.15       22.00 o
   4   3   5     7437.70     7519.23      187.70 o
   5   3   5     3775.80     3755.06       82.50 o
   6   3   5      344.80      264.98       64.60 o
  -9   4   5       54.00      100.40       31.40 o
  -8   4   5       -7.70       30.94       28.60 o
  -7   4   5      -45.20        4.28       34.00 o
  -6   4   5      942.80      911.67       29.30 o
  -5   4   5     6126.80     6478.63      161.10 o
  -4   4   5    13280.00    11992.12      349.10 o
  -3   4   5       67.40      177.14        9.20 o
  -2   4   5      880.40      860.31       25.30 o
  -1   4   5       36.30      141.23        6.50 o
   0   4   5     1322.40     1150.32       44.00 o
   1   4   5     5033.20     4968.16      143.20 o
   2   4   5    44214.40    44633.59     1099.50 o
   3   4   5     7965.60     7648.84      233.10 o
   4   4   5     1464.50     1356.11       57.20 o
   5   4   5      103.40      141.06       53.60 o
   6   4   5       27.40       79.55       57.50 o
  -9   5   5       56.00       78.08       33.10 o
  -8   5   5       16.50        0.56       30.20 o
  -7   5   5       19.60        7.03       24.10 o
  -6   5   5     3086.40     2988.77       76.30 o
  -5   5   5      724.80      924.78       21.50 o
  -4   5   5      484.10      499.74       15.90 o
  -3   5   5     1583.00     1538.56       40.60 o
  -2   5   5       11.60        0.13        9.70 o
  -1   5   5     3468.00     3632.89      100.40 o
   0   5   5    26790.70    26251.06      669.20 o
   1   5   5     3624.70     3636.39      106.80 o
   2   5   5    13675.60    12454.75      415.70 o
   3   5   5     4150.30     4421.83      134.00 o
   4   5   5       47.20      124.96       27.70 o
   5   5   5      -61.90        6.15       51.00 o
  -9   6   5       87.60       17.36       43.80 o
  -8   6   5     1449.50     1577.37       63.10 o
  -7   6   5     1903.50     2177.20       99.60 o
  -6   6   5    11507.00    10982.27      270.20 o
  -5   6   5    14384.60    13883.95      312.40 o
  -4   6   5     5484.80     5186.28      128.60 o
  -3   6   5     1997.10     1968.37       52.10 o
  -2   6   5     4455.10     4549.44      106.60 o
  -1   6   5     5353.70     5690.76      191.80 o
   0   6   5    50675.70    51258.64     1932.00 o
   1   6   5     6150.30     6152.14      192.50 o
   2   6   5     1111.10     1156.44       53.60 o
   3   6   5      -23.80       84.91       35.20 o
   4   6   5      812.40      844.01       79.00 o
   5   6   5      968.80     1020.67      103.50 o
  -9   7   5      113.90      268.85       45.50 o
  -8   7   5      505.00      583.35       41.90 o
  -7   7   5     1473.80     1482.83       85.20 o
  -6   7   5     9668.70     9079.17      228.10 o
  -5   7   5    19653.10    19160.65      424.00 o
  -4   7   5     2933.00     2899.70       77.40 o
  -3   7   5      292.50      323.32       25.40 o
  -1   7   5     2694.90     2455.82       80.60 o
   0   7   5    12954.50    12798.59      360.70 o
   1   7   5      461.20      506.86       44.50 o
   2   7   5      126.70      169.82       32.40 o
   3   7   5      195.30      189.44       57.70 o
   4   7   5      -47.00       23.88       61.80 o
  -9   8   5       96.10      432.97       65.90 o
  -8   8   5      102.40      113.36       41.90 o
  -7   8   5      233.10      318.89       11.90 o
  -6   8   5     1364.00     1538.95       40.70 o
  -5   8   5     4208.80     3902.51       99.00 o
  -4   8   5    28693.50    27921.04      645.60 o
  -3   8   5    26999.00    27402.20      608.90 o
  -2   8   5    10644.70    10218.17      307.40 o
  -1   8   5     1736.50     1693.25       67.60 o
   0   8   5       14.00        5.92       20.20 o
   1   8   5      300.10      307.66       55.40 o
   2   8   5       25.10       34.02       48.00 o
   3   8   5       22.40        0.14       65.40 o
  -8   9   5       24.40        3.05       44.70 o
  -7   9   5       96.10      123.79       47.00 o
  -6   9   5     3298.00     3230.34       89.40 o
  -5   9   5     5810.70     5559.21      134.80 o
  -4   9   5    12112.90    11387.74      278.50 o
  -3   9   5     5409.80     4933.60      143.10 o
  -2   9   5     5558.50     5502.69      157.20 o
  -1   9   5       94.80       21.94       27.20 o
   0   9   5       19.00       47.95       36.90 o
   1   9   5       28.90       66.80       43.70 o
   2   9   5      214.10      142.20       70.50 o
  -8  10   5     -131.10       12.00       54.10 o
  -7  10   5     1300.40     1577.17      106.60 o
  -6  10   5     5245.40     4910.51      119.80 o
  -5  10   5      783.10     1070.90       34.20 o
  -4  10   5     5708.00     5564.02      167.50 o
  -3  10   5      207.40      299.61       30.60 o
  -2  10   5      189.90      199.79       30.60 o
  -1  10   5      302.80      283.52       56.50 o
   0  10   5     1202.10      899.63       94.60 o
   1  10   5       82.10       87.56       67.90 o
  -7  11   5     1914.90     2215.42      106.30 o
  -6  11   5     6521.10     6393.60      189.00 o
  -5  11   5       45.40       45.77       25.30 o
  -4  11   5       95.20      115.87       31.30 o
  -3  11   5       62.90       66.55       33.40 o
  -2  11   5       45.80       29.09       42.80 o
  -1  11   5       53.40       35.51       54.20 o
   0  11   5      389.00      303.17       72.80 o
  -5  12   5     1501.80     1362.54       88.60 o
  -4  12   5       32.50        1.99       53.00 o
  -3  12   5      427.40      329.98       67.60 o
  -2  12   5     1259.70     1023.00       96.80 o
   0 -12   6     1359.80     1337.63      103.20 o
   1 -12   6      294.50      229.04       65.10 o
   2 -12   6      817.10      781.88       78.60 o
   3 -12   6      167.60      116.04       58.00 o
   4 -12   6      368.70      308.73       54.30 o
  -2 -11   6      674.10      937.59       73.30 o
  -1 -11   6        2.90        9.22       64.10 o
   0 -11   6      241.00      265.07       57.50 o
   1 -11   6      296.10      245.21       57.90 o
   2 -11   6      369.40      337.06       32.50 o
   3 -11   6      501.70      540.26       32.80 o
   4 -11   6      870.80      881.84       40.20 o
   5 -11   6        1.80       10.12       25.80 o
  -3 -10   6      -33.60        9.95       62.00 o
  -2 -10   6      620.70      520.51       81.10 o
  -1 -10   6      625.50      674.94       65.80 o
   0 -10   6      211.60      191.57       20.20 o
   1 -10   6     1142.20     1166.61       39.20 o
   2 -10   6       -3.10        9.03       15.60 o
   3 -10   6      726.00      708.30       32.20 o
   4 -10   6       14.10       18.11       20.40 o
   5 -10   6      225.40      253.58       28.60 o
  -4  -9   6     1658.50     1751.56      115.30 o
  -3  -9   6      123.50      104.54       56.40 o
  -2  -9   6     1383.10     1357.66       81.10 o
  -1  -9   6     1157.60     1534.25       61.20 o
   0  -9   6     2562.70     2623.28       76.30 o
   1  -9   6      589.30      649.25       24.50 o
   2  -9   6     2750.60     2743.13       66.50 o
   3  -9   6      109.00      132.30       17.60 o
   4  -9   6       10.80       17.26       17.20 o
   5  -9   6       26.20       18.42       17.40 o
   6  -9   6      311.60      236.95       25.70 o
  -5  -8   6       82.40       15.15       67.70 o
  -4  -8   6      -59.70        3.28       47.40 o
  -3  -8   6      713.40      628.11       70.00 o
  -2  -8   6     6557.90     6007.63      200.80 o
  -1  -8   6    21700.50    19877.92      585.10 o
   0  -8   6     6260.30     6266.69      150.50 o
   1  -8   6     8315.90     8083.58      202.00 o
   2  -8   6     4491.40     4425.92       96.60 o
   3  -8   6      120.20      154.02       15.60 o
   4  -8   6       -9.00        8.54       15.50 o
   5  -8   6      207.60      212.71       18.60 o
   6  -8   6       94.50       74.48       19.60 o
  -6  -7   6      164.00      180.65       68.20 o
  -5  -7   6      236.90      183.95       55.40 o
  -4  -7   6       85.40      159.18       32.40 o
  -3  -7   6     1987.70     1804.34       76.70 o
  -2  -7   6     6054.40     6016.24      174.90 o
  -1  -7   6      382.60      416.59       32.00 o
   0  -7   6    16917.50    16479.69      366.60 o
   1  -7   6    13508.30    12991.01      337.80 o
   2  -7   6     8003.80     8096.74      160.50 o
   3  -7   6     1367.90     1329.00       37.30 o
   4  -7   6       33.20       23.54       13.10 o
   5  -7   6      759.90      753.78       27.70 o
   6  -7   6      235.10      189.70       19.10 o
  -6  -6   6      170.80      314.73       54.00 o
  -5  -6   6      919.70      916.72       58.20 o
  -4  -6   6      172.30      238.90       33.60 o
  -3  -6   6      953.30      728.38       51.20 o
  -2  -6   6     6946.40     6332.54      211.70 o
  -1  -6   6      828.10      836.87       44.00 o
   0  -6   6     1748.60     1667.07       61.70 o
   1  -6   6     9496.00     9486.37      212.60 o
   2  -6   6      341.90      372.88       16.00 o
   3  -6   6       16.60       13.24       12.20 o
   4  -6   6     1580.90     1463.21       40.20 o
   5  -6   6      388.40      316.03       20.60 o
   6  -6   6      128.60      138.65       20.60 o
  -7  -5   6      120.40       19.28       51.90 o
  -6  -5   6       -4.80       20.84       37.10 o
  -5  -5   6      123.50       73.21       26.20 o
  -4  -5   6     1045.90     1050.15       51.50 o
  -3  -5   6      375.90      302.54       41.60 o
  -2  -5   6     3495.40     3628.33      113.10 o
  -1  -5   6      156.70      159.74       22.00 o
   0  -5   6     1762.90     1640.89       61.40 o
   1  -5   6     2627.20     2669.31       76.30 o
   2  -5   6     1419.20     1327.14       34.00 o
   3  -5   6      599.00      596.65       18.70 o
   4  -5   6       93.40       38.73       13.50 o
   5  -5   6      352.00      348.24       20.90 o
   6  -5   6      258.50      235.73       22.10 o
   7  -5   6      173.40      163.88       27.20 o
  -8  -4   6       51.40       88.12       40.30 o
  -7  -4   6      119.80      184.12       33.20 o
  -6  -4   6      859.10      814.05       50.60 o
  -5  -4   6      121.60      123.94       26.60 o
  -4  -4   6    11559.10    10882.39      325.40 o
  -3  -4   6       38.80       58.14       20.60 o
  -2  -4   6      781.80      952.71       35.30 o
  -1  -4   6      863.90      808.86       34.30 o
   0  -4   6     6665.50     6309.92      180.30 o
   1  -4   6      317.40      369.18       15.40 o
   2  -4   6     2282.20     2279.71       51.70 o
   3  -4   6        9.90        2.19       11.60 o
   4  -4   6      636.90      603.16       24.20 o
   5  -4   6       -8.60        7.24       14.90 o
   6  -4   6     2696.30     2864.74       74.10 o
   7  -4   6     1166.20     1148.27       48.20 o
  -8  -3   6      102.00      143.15       45.60 o
  -7  -3   6      -20.70        2.10       28.80 o
  -6  -3   6      940.50      934.52       46.50 o
  -5  -3   6      105.60      131.41       22.30 o
  -4  -3   6      186.80       98.06       20.90 o
  -3  -3   6      397.00      334.26       27.50 o
  -2  -3   6    43124.00    40646.23     1192.60 o
  -1  -3   6    46754.30    45935.75     1201.90 o
   0  -3   6     2146.50     2509.71       51.70 o
   1  -3   6     1156.50     1323.53       33.20 o
   2  -3   6     1820.50     1631.02       40.70 o
   3  -3   6     4669.80     4380.56       92.30 o
   4  -3   6       24.00       17.62       11.80 o
   5  -3   6     1064.10     1064.43       48.30 o
   6  -3   6      909.40      904.25       37.00 o
   7  -3   6       10.00        4.38       25.60 o
  -8  -2   6      192.20      114.12       44.50 o
  -7  -2   6      162.10      226.97       26.80 o
  -6  -2   6      933.70      794.12       45.00 o
  -5  -2   6      159.40      205.82       17.30 o
  -4  -2   6      231.10      196.02       11.80 o
  -3  -2   6     8161.10     7804.65      182.10 o
  -2  -2   6      345.10      259.79       22.50 o
  -1  -2   6     9455.80     7919.23      232.00 o
   0  -2   6     1030.40     1221.67       28.50 o
   1  -2   6       49.20      154.06       10.50 o
   2  -2   6      947.20      713.86       23.70 o
   3  -2   6     1506.00     1607.98       35.80 o
   4  -2   6      109.70       93.95       15.30 o
   5  -2   6       24.20       20.90       16.60 o
   6  -2   6     1588.80     1515.35       55.30 o
   7  -2   6      291.10      241.24       35.00 o
  -8  -1   6       42.60       57.19       34.40 o
  -7  -1   6       84.30      143.99       18.10 o
  -6  -1   6       74.70       92.40       14.10 o
  -5  -1   6      284.60      236.16       18.20 o
  -4  -1   6     3671.00     3719.77       89.80 o
  -3  -1   6     1595.70     2008.91       48.90 o
  -2  -1   6    13258.20    14216.10      385.40 o
  -1  -1   6     3834.40     3444.40      120.00 o
   0  -1   6     3913.70     3532.76      124.70 o
   1  -1   6    13190.90    10998.17      305.20 o
   2  -1   6     2415.10     2459.07       52.40 o
   3  -1   6     3640.40     3718.73       86.40 o
   4  -1   6      824.00      723.69       33.20 o
   5  -1   6      308.10      324.23       22.50 o
   6  -1   6      368.90      358.84       33.80 o
   7  -1   6     1111.70     1334.69       53.60 o
  -8   0   6        7.20       33.49       17.70 o
  -7   0   6      328.20      405.54       18.90 o
  -6   0   6      495.90      418.15       22.80 o
  -5   0   6      631.40      591.34       23.20 o
  -4   0   6     3330.00     3523.28       99.50 o
  -3   0   6       55.00      165.61       13.00 o
  -2   0   6     1342.30     1193.84       40.40 o
  -1   0   6    10113.50    10996.04      332.00 o
   0   0   6     2158.40     1985.88       68.90 o
   1   0   6       -1.10        8.07        6.80 o
   2   0   6      735.00      765.89       24.90 o
   3   0   6     7688.60     7578.96      170.90 o
   4   0   6    25923.80    24256.08      561.40 o
   5   0   6     1145.20     1094.41       43.20 o
   6   0   6       29.00        7.17       33.90 o
   7   0   6      713.40      699.92       65.00 o
  -9   1   6        7.00        6.83       41.30 o
  -8   1   6      176.50      146.35       18.40 o
  -7   1   6      860.90     1043.56       35.30 o
  -6   1   6     2513.10     2644.45       63.60 o
  -5   1   6       41.90       23.10       12.00 o
  -4   1   6     6516.00     6180.77      172.00 o
  -3   1   6      156.90      106.83       14.20 o
  -2   1   6     1697.00     1879.17       58.70 o
  -1   1   6       -4.10      123.01       10.50 o
   0   1   6        7.00       46.27       12.40 o
   1   1   6     3729.80     3785.69       90.90 o
   2   1   6     3930.70     4203.93      110.20 o
   3   1   6     6954.10     6510.35      154.10 o
   4   1   6     1079.10     1062.30       38.10 o
   5   1   6     2029.60     1947.36       60.30 o
   6   1   6     8370.70     8716.16      238.40 o
  -9   2   6      -64.70        0.17       57.40 o
  -8   2   6      150.30      222.94       15.70 o
  -7   2   6      675.80      627.01       24.10 o
  -6   2   6     1784.90     1815.38       48.00 o
  -5   2   6     9118.70     8646.99      258.00 o
  -4   2   6    35360.10    33307.39      977.10 o
  -3   2   6      272.40      275.61       20.00 o
  -2   2   6     1174.10      958.81       40.90 o
  -1   2   6      701.10      578.73       31.80 o
   0   2   6      523.50      503.42       17.70 o
   1   2   6     2060.00     2053.69       59.70 o
   2   2   6     7631.70     7795.40      212.40 o
   3   2   6    19841.40    18813.55      424.20 o
   4   2   6     2886.80     2837.22       79.60 o
   5   2   6    11731.80    11576.59      270.90 o
   6   2   6     1917.50     1611.14      111.10 o
  -9   3   6       46.70      136.55       45.70 o
  -8   3   6      124.50      123.24       11.40 o
  -7   3   6      116.60      101.76       13.00 o
  -6   3   6     2320.00     2268.71       72.60 o
  -5   3   6     4401.20     4468.81      135.70 o
  -4   3   6      320.20      385.01       17.80 o
  -3   3   6       -6.80        0.03       10.10 o
  -2   3   6     3780.50     2756.48      117.40 o
  -1   3   6     5043.70     5206.57      134.50 o
   0   3   6       43.80        8.81       15.10 o
   1   3   6     5840.90     6399.17      176.10 o
   2   3   6      102.50      133.73       24.10 o
   3   3   6    15361.70    14681.50      428.10 o
   4   3   6      480.90      547.91       33.50 o
   5   3   6       91.80       42.61       49.00 o
   6   3   6       82.90        6.04       60.00 o
  -9   4   6      -30.80        8.67       32.30 o
  -8   4   6       -3.40        0.51       37.70 o
  -7   4   6       59.60      111.53       10.30 o
  -6   4   6     3383.90     3266.19       93.50 o
  -5   4   6      173.00      115.84       15.30 o
  -4   4   6      339.20      305.00       21.70 o
  -3   4   6      286.90      337.12       15.20 o
  -2   4   6      135.60      164.20       11.00 o
  -1   4   6      199.50      213.25       16.40 o
   0   4   6    16775.00    18022.71      503.80 o
   1   4   6    30418.60    29473.36      763.10 o
   2   4   6     1253.00     1354.33       53.60 o
   3   4   6     1435.30     1417.45       65.40 o
   4   4   6       72.10       83.87       26.20 o
   5   4   6       45.80        0.35       61.90 o
  -9   5   6      112.40      102.79       41.30 o
  -8   5   6      178.10      253.21       38.50 o
  -7   5   6      638.00      540.23       26.90 o
  -6   5   6     1031.60      910.22       32.50 o
  -5   5   6      715.70      771.54       26.80 o
  -4   5   6     1631.50     1828.31       49.00 o
  -3   5   6       18.70       33.10       11.20 o
  -2   5   6     3793.00     3729.74       76.50 o
  -1   5   6    25552.40    25837.36      676.30 o
   0   5   6     1981.80     1487.18       73.00 o
   1   5   6    11367.60    12190.83      325.60 o
   2   5   6      452.40      526.83       35.10 o
   3   5   6     1481.00     1680.35       68.50 o
   4   5   6     2498.80     2169.19      136.10 o
   5   5   6      167.40      202.06       68.20 o
  -9   6   6       25.50       81.18       55.90 o
  -8   6   6     5940.50     5402.48      184.00 o
  -7   6   6     6812.50     6118.69      150.10 o
  -6   6   6     4516.70     4262.93      110.40 o
  -5   6   6      956.30      995.47       31.30 o
  -4   6   6      876.20      855.37       30.60 o
  -3   6   6      847.50      816.14       29.60 o
  -2   6   6    12262.50    11786.68      285.00 o
  -1   6   6    21800.60    22310.14      648.20 o
   0   6   6      599.00      465.64       38.70 o
   1   6   6      302.00      457.01       44.50 o
   2   6   6     3742.30     3862.06      130.40 o
   3   6   6     1608.40     1649.63      113.40 o
   4   6   6      -70.00        2.48       53.00 o
  -9   7   6      324.50      302.10       71.80 o
  -8   7   6     2372.30     2496.76       94.40 o
  -7   7   6     5929.20     5692.58      147.60 o
  -6   7   6     1075.90     1027.22       32.70 o
  -5   7   6    11138.80    10642.89      249.80 o
  -4   7   6    25840.60    24665.77      600.50 o
  -3   7   6    16441.50    15772.70      398.50 o
  -2   7   6     3303.10     3118.48      104.80 o
  -1   7   6     2625.90     2900.93       91.10 o
   0   7   6      346.80      349.32       36.50 o
   1   7   6        9.90       18.23       29.40 o
   2   7   6      206.20      169.97       53.90 o
   3   7   6     2553.40     2549.09      144.70 o
  -8   8   6       84.90       31.38       31.00 o
  -7   8   6      114.30       94.76       18.10 o
  -6   8   6     7345.50     6988.81      185.80 o
  -5   8   6     1621.40     1761.05       50.50 o
  -4   8   6     1566.10     1470.97       50.60 o
  -3   8   6     6166.00     5981.69      162.60 o
  -2   8   6      105.50      141.25       27.00 o
  -1   8   6      402.30      467.20       36.10 o
   0   8   6      885.90      814.19       53.80 o
   1   8   6       34.50       60.21       56.10 o
   2   8   6      572.00      456.10       66.10 o
   3   8   6     1224.80     1045.79      104.60 o
  -8   9   6      129.50      269.29       53.10 o
  -7   9   6       -8.90        9.86       43.20 o
  -6   9   6     3473.70     3474.08      101.60 o
  -5   9   6     7438.30     6986.07      184.80 o
  -4   9   6     1066.10     1059.24       39.30 o
  -3   9   6       70.00       30.47       30.40 o
  -2   9   6       66.80      115.84       28.40 o
  -1   9   6      159.50      164.08       43.00 o
   0   9   6      473.40      535.51       68.20 o
   1   9   6     4121.10     3568.29      204.70 o
   2   9   6       81.00       65.96       59.80 o
  -7  10   6      516.00      475.73       53.60 o
  -6  10   6     1161.40     1271.94       57.00 o
  -5  10   6     1153.80     1277.91       45.60 o
  -4  10   6      292.00      413.62       33.60 o
  -3  10   6       72.40      101.35       26.40 o
  -2  10   6     2181.90     2015.87      122.80 o
  -1  10   6     2317.80     1630.37      139.80 o
   0  10   6     2872.10     2293.40      182.10 o
  -6  11   6       -0.30       14.44       48.42 o
  -5  11   6      173.80      171.48       29.60 o
  -4  11   6      -14.70        0.52       28.80 o
  -3  11   6       42.20       54.00       48.50 o
  -2  11   6     1630.40     1266.32      109.70 o
  -1  11   6      571.10      386.05      132.50 o
  -5  12   6      194.90      263.99       65.20 o
  -4  12   6     1961.40     1641.33      106.80 o
  -3  12   6      805.60      832.18       91.30 o
   0 -12   7      339.60      416.76       81.60 o
   1 -12   7       59.50       29.60       60.40 o
   2 -12   7      918.20      941.22       90.10 o
   3 -12   7       43.80        9.88       49.90 o
  -1 -11   7      100.70        0.90       71.00 o
   0 -11   7     1124.30     1014.76      108.10 o
   1 -11   7       -0.30       11.97       58.50 o
   2 -11   7      167.80      209.56       52.50 o
   3 -11   7       69.50       29.10       46.10 o
   4 -11   7       32.00        1.83       28.80 o
   5 -11   7       70.10        3.44       46.00 o
  -3 -10   7      488.60      623.56       83.40 o
  -2 -10   7      328.80      250.92       70.60 o
  -1 -10   7       -2.70       21.77       44.90 o
   0 -10   7      613.90      487.51       59.90 o
   1 -10   7      646.60      722.25       38.10 o
   2 -10   7        4.80        0.84       16.10 o
   3 -10   7      135.70      144.93       24.30 o
   4 -10   7       19.30        0.14       24.10 o
   5 -10   7      567.10      574.31       36.50 o
  -4  -9   7      383.60      304.80      104.00 o
  -3  -9   7     2003.00     2047.14      121.10 o
  -2  -9   7     4792.60     4456.49      213.60 o
  -1  -9   7       30.80       49.02       43.70 o
   0  -9   7       72.10       75.64       28.30 o
   1  -9   7       19.40        1.43       22.00 o
   2  -9   7       47.70        0.44       15.20 o
   3  -9   7       -4.80       10.25       16.80 o
   4  -9   7     1715.10     1356.16       48.00 o
   5  -9   7      106.00       74.44       23.50 o
  -5  -8   7      137.10      107.67       70.20 o
  -4  -8   7     6557.20     5857.90      265.20 o
  -3  -8   7     4757.10     4271.10      233.50 o
  -2  -8   7      -71.10        1.83       32.30 o
  -1  -8   7     8750.80     8932.82      299.20 o
   0  -8   7     5211.60     5274.58      171.20 o
   1  -8   7       56.20       29.78       25.60 o
   2  -8   7      524.30      640.19       22.70 o
   3  -8   7      962.20      909.25       33.50 o
   4  -8   7      326.70      354.47       23.20 o
   5  -8   7       42.70       43.09       20.20 o
   6  -8   7      170.20      137.68       26.60 o
  -6  -7   7      311.50      211.91       69.40 o
  -5  -7   7      685.00      379.09       74.50 o
  -4  -7   7      -77.20        0.20       48.80 o
  -3  -7   7       25.60       32.49       28.80 o
  -2  -7   7     7491.40     7003.54      212.30 o
  -1  -7   7     8262.90     7838.06      229.90 o
   0  -7   7     1389.90     1184.68       56.40 o
   1  -7   7      518.10      529.26       41.40 o
   2  -7   7     3049.70     3243.34       79.40 o
   3  -7   7      679.60      570.50       25.70 o
   4  -7   7       36.00       26.72       15.00 o
   5  -7   7       92.00       33.81       22.80 o
   6  -7   7      355.80      361.39       29.20 o
  -6  -6   7      532.10      412.03       71.40 o
  -5  -6   7      -11.10       57.38       46.80 o
  -4  -6   7      546.90      576.27       47.30 o
  -3  -6   7      102.40       73.63       28.00 o
  -2  -6   7        7.10       51.55       24.40 o
  -1  -6   7      706.30      473.76       41.20 o
   0  -6   7     3931.30     4463.03      115.40 o
   1  -6   7      195.40      194.37       23.60 o
   2  -6   7       16.60        3.92       14.80 o
   3  -6   7      331.90      427.11       21.80 o
   4  -6   7      324.00      335.28       25.80 o
   5  -6   7        8.60        0.19       20.80 o
   6  -6   7       61.00       47.09       25.20 o
  -7  -5   7        2.90       39.91       51.60 o
  -6  -5   7      226.80      280.25       46.40 o
  -5  -5   7       31.40       46.08       30.60 o
  -4  -5   7     1080.70      975.30       52.10 o
  -3  -5   7       89.10       86.65       26.40 o
  -2  -5   7     1172.70     1595.98       48.80 o
  -1  -5   7      764.30      753.92       35.60 o
   0  -5   7     2933.80     3444.17       95.20 o
   1  -5   7       30.00        7.54       25.00 o
   2  -5   7       45.30        3.22       11.50 o
   3  -5   7      258.60      232.89       17.80 o
   4  -5   7     3000.00     3170.28       68.70 o
   5  -5   7     1484.30     1692.57       43.50 o
   6  -5   7      185.60      202.57       26.00 o
  -7  -4   7       88.60       52.49       42.10 o
  -6  -4   7     2008.40     1968.30       73.50 o
  -5  -4   7      136.80      189.34       40.80 o
  -4  -4   7     5241.10     5216.79      145.50 o
  -3  -4   7     5551.20     6144.54      156.30 o
  -2  -4   7     1036.80     1615.39       46.30 o
  -1  -4   7       38.50       58.59       14.10 o
   0  -4   7      404.80      376.91       18.10 o
   1  -4   7       -2.30       18.18       10.10 o
   2  -4   7     1159.20     1401.76       30.10 o
   3  -4   7     2754.50     3040.85       67.70 o
   4  -4   7     2919.80     3345.39       62.80 o
   5  -4   7     3797.40     3641.36       90.50 o
   6  -4   7       63.70       47.15       28.80 o
   7  -4   7       77.50      166.27       38.80 o
  -8  -3   7       20.60        8.53       45.20 o
  -7  -3   7      255.60      349.97       35.30 o
  -6  -3   7      190.30       33.04       39.30 o
  -5  -3   7     2054.90     2126.05       65.50 o
  -4  -3   7     1412.70     1154.98       55.30 o
  -3  -3   7     9773.30     8433.48      282.20 o
  -2  -3   7     2838.30     3067.75       86.40 o
  -1  -3   7     1433.20     1139.08       39.90 o
   0  -3   7     1983.40     1906.14       51.70 o
   1  -3   7     1084.00      976.07       34.00 o
   2  -3   7       22.30        2.17       11.30 o
   3  -3   7      724.10      773.51       23.40 o
   4  -3   7       31.80        7.05       12.80 o
   5  -3   7      209.00      226.08       23.80 o
   6  -3   7      753.80      746.06       39.80 o
   7  -3   7      660.00      684.46       67.60 o
  -8  -2   7      111.90       43.34       43.90 o
  -7  -2   7      246.10      195.94       30.30 o
  -6  -2   7      805.10      755.18       43.70 o
  -5  -2   7       27.00        0.27       10.30 o
  -4  -2   7     7469.90     7725.61      164.00 o
  -3  -2   7       12.90        0.21        6.70 o
  -2  -2   7     1296.00     1147.06       43.80 o
  -1  -2   7      445.90      481.90       17.40 o
   0  -2   7     7059.00     6583.94      170.30 o
   1  -2   7      832.80      694.46       25.60 o
   2  -2   7     1456.90     1234.20       34.60 o
   3  -2   7      896.30      789.13       26.80 o
   4  -2   7      498.90      512.58       28.10 o
   5  -2   7      496.50      548.69       29.70 o
   6  -2   7      132.50      117.34       31.20 o
   7  -2   7       68.80        4.92       39.00 o
  -8  -1   7       -1.90       16.07       30.50 o
  -7  -1   7      339.20      309.84       23.50 o
  -6  -1   7      650.20      604.88       24.60 o
  -5  -1   7       39.30        2.13       13.60 o
  -4  -1   7      -11.50       12.86        8.90 o
  -3  -1   7      663.00      511.36       31.30 o
  -2  -1   7     8603.90     7296.11      249.40 o
  -1  -1   7     4406.40     4022.54      125.50 o
   0  -1   7     3145.40     3576.89       89.40 o
   1  -1   7     7113.50     7070.43      138.10 o
   2  -1   7    13430.60    13192.35      258.50 o
   3  -1   7       32.00       42.14       16.00 o
   4  -1   7      195.10      142.24       21.50 o
   5  -1   7     1119.30      973.20       42.30 o
   6  -1   7      783.10      885.66       50.50 o
   7  -1   7      -31.80        0.34       43.80 o
  -8   0   7     1086.50     1034.87       45.30 o
  -7   0   7      109.70      113.18       19.00 o
  -6   0   7     1482.50     1454.34       47.50 o
  -5   0   7      446.60      472.57       22.60 o
  -4   0   7      159.20      104.62       18.40 o
  -3   0   7     7880.60     7840.63      225.80 o
  -2   0   7       -9.90        1.04       11.30 o
  -1   0   7      -10.20        1.00       13.00 o
   0   0   7     1009.70     1372.93       39.60 o
   1   0   7    16494.70    16520.51      370.70 o
   2   0   7    21830.00    21870.63      477.20 o
   3   0   7     2734.50     2627.42       71.10 o
   4   0   7      524.60      675.76       26.60 o
   5   0   7     1094.60     1212.08       42.30 o
   6   0   7       61.70       81.04       34.30 o
  -9   1   7      805.50      769.91       58.10 o
  -8   1   7      213.10      184.16       23.20 o
  -7   1   7      831.90      866.58       28.60 o
  -6   1   7     1618.70     1775.81       41.50 o
  -5   1   7     3310.00     3003.79       93.60 o
  -4   1   7      147.90      137.51       16.20 o
  -3   1   7       77.20       60.53       15.10 o
  -2   1   7      237.20      289.32       18.30 o
  -1   1   7     1222.00     1118.23       47.80 o
   0   1   7       35.90      133.58       16.40 o
   1   1   7    27002.50    27286.79      603.40 o
   2   1   7      587.50      712.23       32.00 o
   3   1   7    14025.40    13730.46      306.50 o
   4   1   7    18981.50    18853.62      428.20 o
   5   1   7     2603.40     2402.34       88.60 o
   6   1   7      -18.70        1.80       53.10 o
  -9   2   7       13.00       15.01       44.00 o
  -8   2   7      -24.50       31.99       15.80 o
  -7   2   7     3906.90     3742.35       91.40 o
  -6   2   7     4799.00     4592.71      111.70 o
  -5   2   7      103.30       68.44       15.80 o
  -4   2   7     2399.20     2322.80       77.80 o
  -3   2   7      751.20      740.72       32.10 o
  -2   2   7      391.60      278.65       23.80 o
  -1   2   7     8157.80     8324.68      215.30 o
   0   2   7      356.30      432.68       25.50 o
   1   2   7     2257.00     2220.25       77.60 o
   2   2   7     8474.90     8274.27      234.60 o
   3   2   7     5228.90     5086.95      106.80 o
   4   2   7     3834.20     3761.03      114.80 o
   5   2   7      -21.60        1.69       47.80 o
   6   2   7      109.10      235.20       59.70 o
  -9   3   7      -16.20       11.83       47.60 o
  -8   3   7      256.50      190.92       23.10 o
  -7   3   7       52.60       31.53       13.80 o
  -6   3   7      148.50      120.91       17.30 o
  -5   3   7     1125.00     1244.48       38.80 o
  -4   3   7      238.40      190.12       18.80 o
  -3   3   7     5103.10     5348.29      138.00 o
  -2   3   7     7187.20     7204.84      223.60 o
  -1   3   7     4449.50     4545.48      111.10 o
   0   3   7     2060.30     2142.26       74.50 o
   1   3   7      153.80      187.93       20.30 o
   2   3   7      457.10      451.48       27.70 o
   3   3   7      290.20      242.38       27.10 o
   4   3   7      -40.20       82.22       31.50 o
   5   3   7       59.10        6.22       53.70 o
  -9   4   7        1.00        1.10       71.00 o
  -8   4   7      323.40      331.99       21.40 o
  -7   4   7      570.40      587.22       23.70 o
  -6   4   7      115.10      120.99       16.80 o
  -5   4   7     1859.40     1886.33       81.70 o
  -4   4   7      898.20      824.87       33.10 o
  -3   4   7     7280.80     7638.61      189.10 o
  -2   4   7      145.70       54.94       12.40 o
  -1   4   7       -3.30       30.95        7.50 o
   0   4   7     2217.00     2178.27       70.40 o
   1   4   7      336.80      304.40       29.30 o
   2   4   7      126.30      140.16       24.10 o
   3   4   7       59.80       88.18       27.90 o
   4   4   7       25.60        1.19       36.20 o
   5   4   7      268.30      240.00       66.60 o
  -9   5   7      507.50      461.01       44.90 o
  -8   5   7     1262.30     1124.78       58.90 o
  -7   5   7      156.40      157.22       16.40 o
  -6   5   7       31.30       26.10       14.60 o
  -5   5   7     1248.70     1250.98       36.70 o
  -4   5   7     1160.50     1058.67       41.00 o
  -3   5   7      224.60      148.94       17.10 o
  -2   5   7      219.20      450.73       15.00 o
  -1   5   7      112.30       29.93       20.70 o
   0   5   7      808.90      761.91       41.80 o
   1   5   7     7778.70     7947.32      279.90 o
   2   5   7     3035.00     3521.66      104.10 o
   3   5   7       15.80       21.34       47.00 o
   4   5   7      -51.60        0.02       55.90 o
  -9   6   7     3687.10     3644.42      148.40 o
  -8   6   7      152.90      149.07       37.30 o
  -7   6   7     4750.90     4530.86      114.90 o
  -6   6   7     4815.80     4439.01      113.00 o
  -5   6   7      648.50      598.53       26.50 o
  -4   6   7      304.60      250.58       16.50 o
  -3   6   7      440.70      503.43       21.20 o
  -2   6   7      614.00      524.98       24.90 o
  -1   6   7       61.40      146.92       22.90 o
   0   6   7     5270.00     5634.43      179.30 o
   1   6   7     1986.10     2554.79       78.30 o
   2   6   7      -11.20       45.75       31.60 o
   3   6   7      -61.20       19.30       48.60 o
   4   6   7     1225.20     1301.25       99.60 o
  -8   7   7     1601.70     1468.77      105.00 o
  -7   7   7     2957.20     3042.92       81.40 o
  -6   7   7     1928.90     1949.43       59.00 o
  -5   7   7     1227.80     1291.36       46.00 o
  -4   7   7      317.10      339.77       21.10 o
  -3   7   7       14.20       60.74       14.50 o
  -2   7   7      654.50      764.62       36.80 o
  -1   7   7       85.20       62.75       26.40 o
   0   7   7       47.50       78.78       26.50 o
   1   7   7      498.10      579.66       65.70 o
   2   7   7      769.30      608.66       99.10 o
   3   7   7      574.20      482.63       95.10 o
  -8   8   7      322.60      342.77       41.60 o
  -7   8   7      768.20      994.00       79.80 o
  -6   8   7       52.30       24.01       16.60 o
  -5   8   7      225.30      211.43       21.50 o
  -4   8   7       14.50       10.03       14.60 o
  -3   8   7      730.30      745.09       28.70 o
  -2   8   7      485.70      475.20       34.50 o
  -1   8   7      152.80      192.57       26.60 o
   0   8   7       68.60       20.49       47.50 o
   1   8   7      251.10      334.70       49.00 o
   2   8   7      252.30      281.80       78.00 o
  -7   9   7      430.60      459.38       52.70 o
  -6   9   7      186.60      156.64       20.20 o
  -5   9   7      595.00      544.60       31.20 o
  -4   9   7      296.10      261.60       23.50 o
  -3   9   7       15.00        0.25       26.60 o
  -2   9   7       58.40       95.40       40.40 o
  -1   9   7     1483.80     1667.59      112.10 o
   0   9   7      364.60      413.50       69.90 o
   1   9   7       58.80        5.20       61.20 o
  -7  10   7      114.00      100.04       65.20 o
  -6  10   7       36.20      108.98       26.10 o
  -5  10   7      -12.70        0.75       18.10 o
  -4  10   7       92.90      170.59       31.40 o
  -3  10   7     1170.40      922.93       87.00 o
  -2  10   7     1734.50     1554.46      135.00 o
  -1  10   7      309.50      243.47       54.90 o
   0  10   7      397.00      443.75       85.20 o
  -5  11   7       41.40        0.48       44.60 o
  -4  11   7      175.70      107.32       55.60 o
  -3  11   7      -76.10       31.33       59.80 o
  -2  11   7     2588.60     2529.50      155.60 o
   0 -11   8      266.60      248.70       67.20 o
   1 -11   8      532.20      337.73       70.30 o
   2 -11   8      181.90      215.11       58.40 o
   3 -11   8       40.30       29.87       47.20 o
   4 -11   8      329.90      364.32       58.30 o
  -2 -10   8       60.40       57.34       60.60 o
  -1 -10   8       27.80       18.23       49.60 o
   0 -10   8      105.60      211.94       51.50 o
   1 -10   8       30.30       13.93       32.40 o
   2 -10   8      193.90      298.31       57.90 o
   3 -10   8     3859.20     3504.85      166.40 o
   4 -10   8       22.80       33.25       28.30 o
   5 -10   8     1874.30     1769.44       86.70 o
  -3  -9   8     2064.20     2061.05      135.30 o
  -2  -9   8      -48.70       51.25       51.20 o
  -1  -9   8       51.60       53.77       35.90 o
   0  -9   8      413.90      666.27       49.30 o
   1  -9   8      531.60      590.29       37.10 o
   2  -9   8     2104.50     2018.90       70.10 o
   3  -9   8     1340.10     1541.94       49.20 o
   4  -9   8       -6.50       18.18       33.20 o
   5  -9   8      256.30      198.37       32.70 o
  -5  -8   8      -11.50       32.34       59.00 o
  -4  -8   8      180.50      231.26       65.20 o
  -3  -8   8     2982.70     2723.36      174.70 o
  -2  -8   8     4366.40     4558.06      184.50 o
  -1  -8   8       28.40        0.44       29.10 o
   0  -8   8     2749.90     3104.68      105.50 o
   1  -8   8     7837.50     7943.51      212.10 o
   2  -8   8      397.40      391.46       26.60 o
   3  -8   8     1458.50     1374.08       51.20 o
   4  -8   8      263.70      243.79       34.90 o
   5  -8   8      128.10      124.31       30.00 o
  -5  -7   8      179.10      189.75       56.70 o
  -4  -7   8     2913.20     2367.58      138.00 o
  -3  -7   8     2632.10     2474.28      125.60 o
  -2  -7   8      464.80      673.36       40.50 o
  -1  -7   8     2257.80     2393.48       84.70 o
   0  -7   8     4437.40     4744.37      149.20 o
   1  -7   8     1483.20     1620.12       59.50 o
   2  -7   8       77.60       85.43       21.60 o
   3  -7   8       18.90       21.43       20.30 o
   4  -7   8     1824.90     1967.89       57.40 o
   5  -7   8       13.10       18.53       26.80 o
   6  -7   8      435.00      430.93       38.40 o
  -6  -6   8       94.00       84.61       48.90 o
  -5  -6   8      -17.00       17.40       43.40 o
  -4  -6   8      524.30      727.68       49.50 o
  -3  -6   8      249.70      216.14       37.00 o
  -2  -6   8     5881.00     6052.62      244.70 o
  -1  -6   8     6453.50     7079.84      204.50 o
   0  -6   8       80.10       42.98       19.30 o
   1  -6   8     1597.60     1671.82       70.70 o
   2  -6   8      448.60      446.86       27.30 o
   3  -6   8      230.00      370.71       21.70 o
   4  -6   8     2773.90     2789.00       81.90 o
   5  -6   8     2331.50     2285.13       66.20 o
   6  -6   8      326.20      464.29       36.30 o
  -7  -5   8      -24.00        0.89       52.80 o
  -6  -5   8      294.50      256.50       55.50 o
  -5  -5   8       50.20       58.59       31.50 o
  -4  -5   8     3637.40     3932.96      114.30 o
  -3  -5   8     3722.20     3839.30      124.90 o
  -2  -5   8     3541.80     4105.44      113.10 o
  -1  -5   8     3151.50     4110.81      109.00 o
   0  -5   8       31.80       15.38       24.90 o
   1  -5   8      965.40      940.33       40.00 o
   2  -5   8    17105.10    18097.75      320.40 o
   3  -5   8      454.90      667.55       22.10 o
   4  -5   8      156.60      147.49       19.40 o
   5  -5   8     3057.70     3079.96       72.60 o
   6  -5   8       10.90        7.39       24.30 o
  -7  -4   8      -98.20       19.56       45.90 o
  -6  -4   8     3284.10     3725.10       98.00 o
  -5  -4   8      722.90      783.28       46.60 o
  -4  -4   8     3256.00     3786.70      114.00 o
  -3  -4   8     2109.90     2929.95       70.60 o
  -2  -4   8      361.60      421.94       24.70 o
  -1  -4   8       28.30       10.78       20.10 o
   0  -4   8      236.30      282.69       15.70 o
   1  -4   8     1621.50     2075.81       46.40 o
   2  -4   8      169.70       54.45       16.80 o
   3  -4   8    18804.80    18284.49      353.30 o
   4  -4   8     1389.90     1484.48       41.50 o
   5  -4   8     1787.20     2027.93       56.40 o
   6  -4   8      198.60      213.09       34.00 o
  -8  -3   8       81.70      125.83       52.80 o
  -7  -3   8      249.40      201.41       35.80 o
  -6  -3   8       97.50      198.11       30.90 o
  -5  -3   8     4967.70     4781.73      144.90 o
  -4  -3   8     1161.80     1181.70       52.80 o
  -3  -3   8     2435.00     2709.26       86.50 o
  -2  -3   8      -16.00        6.77       13.80 o
  -1  -3   8      102.80       88.73       10.10 o
   0  -3   8     7380.40     7849.06      185.80 o
   1  -3   8    10364.30    10506.18      229.40 o
   2  -3   8      478.90      428.11       20.80 o
   3  -3   8    10768.00    10768.42      208.80 o
   4  -3   8     1532.20     1694.98       44.00 o
   5  -3   8      666.80      771.89       34.50 o
   6  -3   8       93.80      115.74       36.20 o
  -8  -2   8      684.20      654.91       57.50 o
  -7  -2   8      293.20      269.99       31.60 o
  -6  -2   8     4089.40     4204.73      133.90 o
  -5  -2   8      903.50     1111.34       32.30 o
  -4  -2   8     1027.90      938.44       31.40 o
  -3  -2   8      281.20      345.80       28.10 o
  -2  -2   8      433.30      497.38       28.50 o
  -1  -2   8     6987.70     6575.57      160.30 o
   0  -2   8    19299.10    18824.14      436.40 o
   1  -2   8    26094.20    26600.09      602.90 o
   2  -2   8       38.40        1.07       10.40 o
   3  -2   8      274.80      296.00       17.30 o
   4  -2   8     1263.10     1228.19       47.40 o
   5  -2   8        1.60        0.05       23.90 o
   6  -2   8       86.60       63.32       30.30 o
  -8  -1   8      639.80      737.16       60.10 o
  -7  -1   8      264.60      338.95       22.30 o
  -6  -1   8       90.40       67.45       15.00 o
  -5  -1   8       -4.70        5.04       12.30 o
  -4  -1   8      138.40       97.01       20.80 o
  -3  -1   8       26.80       34.14       17.20 o
  -2  -1   8    29002.20    29047.94      773.50 o
  -1  -1   8     2923.60     3084.55       95.60 o
   0  -1   8    18383.80    19632.49      480.40 o
   1  -1   8    14853.60    15192.21      266.60 o
   2  -1   8     1400.10     1285.15       35.20 o
   3  -1   8     1003.40     1028.79       39.40 o
   4  -1   8       32.20        4.46       18.70 o
   5  -1   8      340.00      381.08       35.90 o
   6  -1   8       12.50       36.87       49.30 o
  -8   0   8     1460.40     1458.41       56.20 o
  -7   0   8       70.50       74.37       17.30 o
  -6   0   8       33.50       24.99       14.20 o
  -5   0   8       65.40       94.62       16.30 o
  -4   0   8     8932.00     8565.80      251.70 o
  -3   0   8     8964.70     8470.29      255.40 o
  -2   0   8     4386.90     4536.93      138.70 o
   0   0   8    15393.60    16133.29      454.50 o
   1   0   8      274.40      379.51       14.60 o
   2   0   8    18689.90    18140.72      381.10 o
   3   0   8     4735.30     4721.97      115.00 o
   4   0   8       13.20        0.32       20.40 o
   5   0   8      239.20      269.71       36.30 o
   6   0   8       -8.00       14.22       57.80 o
  -8   1   8      513.40      689.20       39.40 o
  -7   1   8       79.70       86.57       17.00 o
  -6   1   8      417.60      397.10       23.10 o
  -5   1   8      343.20      279.71       24.80 o
  -4   1   8    18216.40    18023.82      453.80 o
  -3   1   8    23048.60    23749.24      587.40 o
  -2   1   8      398.90      314.72       28.00 o
  -1   1   8      346.90      328.92       25.50 o
   0   1   8     5311.60     5173.38      164.80 o
   1   1   8    34365.00    34669.26      874.70 o
   2   1   8    21339.90    20853.34      455.10 o
   3   1   8     6735.80     6923.33      183.60 o
   4   1   8      263.10      376.29       23.10 o
   5   1   8       82.20        0.55       51.40 o
  -8   2   8      502.10      586.85       32.20 o
  -7   2   8       12.10       29.71       16.20 o
  -6   2   8    15613.90    14935.47      405.30 o
  -5   2   8     5641.90     5078.64      156.70 o
  -4   2   8    11173.40    11064.09      299.50 o
  -3   2   8     5509.70     6002.92      151.60 o
  -2   2   8     1850.30     1818.81       57.50 o
  -1   2   8     3741.20     3621.63      107.10 o
   0   2   8     1523.90     1478.95       57.90 o
   1   2   8     2470.20     2599.21       81.70 o
   2   2   8     2105.30     2082.56       78.60 o
   3   2   8      365.90      436.67       26.20 o
   4   2   8       88.10      217.95       44.90 o
   5   2   8       12.80       63.67       54.70 o
  -8   3   8     2440.20     2312.96       82.10 o
  -7   3   8       29.50        6.95       18.40 o
  -6   3   8     8493.50     7913.41      274.90 o
  -5   3   8     6302.70     6010.53      173.90 o
  -4   3   8      234.10      181.92       22.90 o
  -3   3   8      157.50      102.75       19.00 o
  -2   3   8       15.70        0.15       16.30 o
  -1   3   8     1846.00     1880.20       49.80 o
   0   3   8      402.10      266.21       28.90 o
   1   3   8     3061.60     3427.57       97.10 o
   2   3   8       -9.60       11.06       17.20 o
   3   3   8      861.50      858.30       39.30 o
   4   3   8      124.90       80.50       54.20 o
   5   3   8       48.50        0.94       56.70 o
  -8   4   8     5020.40     4513.23      145.70 o
  -7   4   8     1082.60      960.03       41.60 o
  -6   4   8     1684.40     1621.24       56.90 o
  -5   4   8       63.20      105.27       20.40 o
  -4   4   8       45.10        9.21       17.80 o
  -3   4   8     1093.00     1325.77       43.30 o
  -2   4   8       -3.00        0.77       10.70 o
  -1   4   8      996.10      944.69       29.90 o
   0   4   8      855.80     1126.58       40.40 o
   1   4   8      178.40      177.18       22.40 o
   2   4   8       98.10       66.49       38.60 o
   3   4   8       94.10        7.57       45.50 o
   4   4   8      108.70        5.96       51.00 o
  -8   5   8     4465.60     4156.70      107.90 o
  -7   5   8     1006.30     1021.44       34.00 o
  -6   5   8       -2.20        7.49       14.70 o
  -5   5   8       19.60       15.11       13.90 o
  -4   5   8       14.80       17.08       12.80 o
  -3   5   8      528.50      383.92       24.40 o
  -2   5   8     1796.70     2064.06       53.20 o
  -1   5   8    13566.40    15652.19      365.40 o
   0   5   8     1976.30     2465.19       86.90 o
   1   5   8      639.70      692.73       44.60 o
   2   5   8     2005.10     2053.36      123.40 o
   3   5   8      122.30       20.15       57.20 o
   4   5   8       49.60       75.69       67.40 o
  -8   6   8      408.20      462.32       64.00 o
  -7   6   8        8.70        0.57       16.60 o
  -6   6   8      560.30      554.14       22.40 o
  -5   6   8       28.10       33.27       14.80 o
  -4   6   8       24.10        4.29       15.60 o
  -3   6   8      609.30      882.54       24.70 o
  -2   6   8     1429.40     1707.94       42.80 o
  -1   6   8     2556.20     3086.22       89.50 o
   0   6   8     1070.50     1130.72       64.80 o
   1   6   8      892.60     1136.32       77.40 o
   2   6   8      119.90      298.66       57.20 o
   3   6   8       29.80        5.23       64.20 o
  -8   7   8      289.30      191.81       58.90 o
  -7   7   8      164.50      223.65       27.00 o
  -6   7   8      479.70      530.88       25.60 o
  -5   7   8       87.80      165.17       16.70 o
  -4   7   8      334.50      408.56       21.70 o
  -3   7   8      309.50      355.20       21.40 o
  -2   7   8      250.70      318.05       29.40 o
  -1   7   8      629.90      680.45       47.80 o
   0   7   8      135.60      113.76       45.00 o
   1   7   8      188.20      272.18       59.80 o
   2   7   8      407.00      627.26       80.00 o
  -8   8   8      -78.60        2.13       49.60 o
  -7   8   8       40.80        1.64       53.00 o
  -6   8   8      737.00      608.06       31.40 o
  -5   8   8       56.10       52.13       18.20 o
  -4   8   8      340.10      349.74       23.10 o
  -3   8   8     1656.40     1624.04       83.70 o
  -2   8   8     1083.10     1090.82       68.60 o
  -1   8   8      118.20      138.77       51.00 o
   0   8   8      233.40      179.97       60.90 o
   1   8   8      284.60      379.14       81.60 o
  -7   9   8       64.40      149.20       29.90 o
  -6   9   8       33.60        7.40       24.40 o
  -5   9   8      156.10      172.05       23.10 o
  -4   9   8      155.40      146.18       21.90 o
  -3   9   8       36.10       67.79       41.40 o
  -2   9   8      250.20      344.83       54.00 o
  -1   9   8       78.60      114.84       61.10 o
   0   9   8      107.90       71.85       71.40 o
  -6  10   8        8.50       36.52       26.30 o
  -5  10   8      121.10       99.85       25.30 o
  -4  10   8     4296.20     3565.88      189.30 o
  -3  10   8     1980.80     1614.50      117.00 o
  -2  10   8       -9.50       12.83       54.50 o
  -1  10   8      269.00      231.63       76.70 o
  -5  11   8      459.40      574.70       82.30 o
  -4  11   8      229.40      199.02       62.80 o
  -3  11   8      -68.10       74.74       68.90 o
   0 -11   9      -26.90        8.50       67.10 o
   1 -11   9      148.60      203.08       66.40 o
   2 -11   9      -47.10        0.00       58.50 o
  -1 -10   9       18.70      110.13       55.30 o
   0 -10   9       57.50       41.61       40.00 o
   1 -10   9      971.50     1073.15       81.70 o
   2 -10   9      140.60      247.16       56.00 o
   3 -10   9     1328.80     1509.03       90.10 o
   4 -10   9       53.00       31.28       49.60 o
  -3  -9   9      180.20       56.07       69.60 o
  -2  -9   9       39.10       25.02       52.80 o
  -1  -9   9      -10.40        9.75       46.20 o
   0  -9   9       34.60       58.89       46.70 o
   1  -9   9      282.20      457.12       60.30 o
   2  -9   9       38.30        1.13       41.10 o
   3  -9   9      152.20       55.91       43.40 o
   4  -9   9       69.10       53.72       41.90 o
  -4  -8   9      226.50      258.91       62.10 o
  -3  -8   9       14.60       61.53       37.20 o
  -2  -8   9      166.60      185.56       43.40 o
  -1  -8   9     1681.20     2108.80      102.90 o
   0  -8   9       41.30        2.41       31.80 o
   1  -8   9      473.30      618.26       35.50 o
   2  -8   9       96.30      154.91       26.20 o
   3  -8   9      865.90      955.71       59.10 o
   4  -8   9       20.90       88.25       29.50 o
   5  -8   9     3278.50     3092.97      182.30 o
  -5  -7   9      558.30      544.80       80.50 o
  -4  -7   9       77.60        0.05       48.00 o
  -3  -7   9      -10.50       44.13       46.50 o
  -2  -7   9      397.30      363.95       55.80 o
  -1  -7   9      196.10      392.34       35.90 o
   0  -7   9      -18.30        0.34       28.90 o
   1  -7   9      191.20      215.06       35.40 o
   2  -7   9     1712.30     1804.23       57.50 o
   3  -7   9     1361.80     1298.32       57.30 o
   4  -7   9      114.90      135.99       26.00 o
   5  -7   9     1056.00     1221.31       44.70 o
  -6  -6   9      140.70        8.17       61.40 o
  -5  -6   9       59.00       34.62       52.20 o
  -4  -6   9      291.30      273.87       52.00 o
  -3  -6   9      800.70     1368.76       55.60 o
  -2  -6   9       74.30       68.76       29.90 o
  -1  -6   9      489.90      499.97       39.60 o
   0  -6   9      282.90      330.08       31.70 o
   1  -6   9     5274.70     5392.45      170.20 o
   2  -6   9     2011.30     1921.58       58.90 o
   3  -6   9     5518.80     5434.08      150.00 o
   4  -6   9     7844.30     8004.81      194.80 o
   5  -6   9      155.10      246.85       26.20 o
  -6  -5   9      140.00      189.56       52.20 o
  -5  -5   9      466.60      627.27       57.80 o
  -4  -5   9      315.30      311.51       38.10 o
  -3  -5   9     1426.40     1732.09       63.20 o
  -2  -5   9      235.30      255.66       26.40 o
  -1  -5   9     3381.20     3264.09      108.00 o
   0  -5   9    16495.50    17150.21      445.00 o
   1  -5   9      711.60      419.19       29.20 o
   2  -5   9     7108.90     6754.73      138.20 o
   3  -5   9     4003.10     3633.57       92.30 o
   4  -5   9     3513.00     3722.15       83.40 o
   5  -5   9      107.20      134.53       27.50 o
   6  -5   9       37.80       12.27       46.50 o
  -7  -4   9      204.40      260.70       54.60 o
  -6  -4   9      352.50      383.64       55.20 o
  -5  -4   9      286.90      456.69       37.30 o
  -4  -4   9       48.00       18.93       24.00 o
  -3  -4   9      145.40      119.35       29.10 o
  -2  -4   9     1286.90     1604.47       52.50 o
  -1  -4   9      488.10      430.25       27.60 o
   0  -4   9      304.50      398.26       19.10 o
   1  -4   9    21272.30    20898.14      483.00 o
   2  -4   9    28656.60    28655.41      543.70 o
   3  -4   9     2734.00     2944.37       66.60 o
   4  -4   9      181.60      113.33       21.90 o
   5  -4   9       83.00       91.61       30.80 o
   6  -4   9       -8.10        5.46       42.10 o
  -7  -3   9      292.00      693.25       79.40 o
  -6  -3   9       -4.80        3.68       30.40 o
  -5  -3   9     1016.50     1155.13       62.60 o
  -4  -3   9      277.40      301.43       32.30 o
  -3  -3   9      168.20      158.57       23.90 o
  -2  -3   9     2156.70     2296.87       56.50 o
  -1  -3   9    18672.20    18896.59      435.10 o
   0  -3   9    25703.10    25879.33      600.30 o
   1  -3   9    15097.30    14755.27      325.30 o
   2  -3   9     1711.40     1486.33       45.30 o
   3  -3   9      466.90      498.29       23.40 o
   4  -3   9      -29.00        3.45       21.40 o
   5  -3   9      698.90      582.72       49.10 o
   6  -3   9      112.30       69.51       60.70 o
  -8  -2   9      387.30      456.12       50.20 o
  -7  -2   9      304.90      484.46       43.80 o
  -6  -2   9      165.60      141.49       30.00 o
  -5  -2   9       28.10        7.01       10.70 o
  -4  -2   9      720.30      808.63       25.80 o
  -3  -2   9    14192.20    14242.06      389.30 o
  -2  -2   9     1000.20     1008.20       47.30 o
  -1  -2   9    29902.60    29417.90      632.60 o
   0  -2   9    24078.50    23901.63      531.10 o
   1  -2   9     1945.40     1957.61       52.30 o
   2  -2   9      760.10      944.51       24.40 o
   3  -2   9      101.10      105.11       15.00 o
   4  -2   9       29.30       15.98       23.40 o
   5  -2   9      984.90     1072.70       64.40 o
  -8  -1   9        1.60        1.98       33.90 o
  -7  -1   9       10.40       20.77       16.20 o
  -6  -1   9        6.00        4.26       14.70 o
  -5  -1   9      243.30      326.46       19.30 o
  -4  -1   9     3703.70     3584.87      112.10 o
  -3  -1   9     8244.70     8184.58      237.80 o
  -1  -1   9    16597.20    16743.11      407.80 o
   0  -1   9     3422.60     3422.97      100.30 o
   1  -1   9      238.00      237.62       14.60 o
   2  -1   9        5.90        0.05       11.40 o
   3  -1   9     1780.70     1871.43       60.10 o
   4  -1   9      558.10      654.64       40.00 o
   5  -1   9       39.00       40.66       62.50 o
  -8   0   9      -19.50        0.14       20.70 o
  -7   0   9       32.00       23.53       21.60 o
  -6   0   9     1079.30     1017.09       36.20 o
  -5   0   9    11133.10    10807.00      300.90 o
  -4   0   9     4128.50     3967.86      118.40 o
  -2   0   9     2596.40     2708.69       80.10 o
  -1   0   9     9697.20    10280.60      260.10 o
   0   0   9    35936.90    36415.19      995.80 o
   1   0   9     5264.90     5175.86      108.00 o
   2   0   9      129.20      170.80       19.60 o
   3   0   9     1194.00     1139.29       46.80 o
   4   0   9      215.90      325.25       38.10 o
   5   0   9       61.70       44.66       53.20 o
  -8   1   9       61.70       59.75       24.50 o
  -7   1   9     1500.80     1673.84       50.00 o
  -6   1   9      457.40      454.84       25.00 o
  -5   1   9    25144.20    24441.41      672.50 o
  -4   1   9    10200.80    10162.93      287.10 o
  -3   1   9     2238.60     2184.06       73.10 o
  -2   1   9     4628.60     4671.34      135.40 o
  -1   1   9    20406.50    20356.01      535.10 o
   0   1   9    16104.20    15842.46      453.50 o
   1   1   9     9446.80    10109.15      283.00 o
   2   1   9     3727.90     4053.37      106.30 o
   3   1   9       68.90       39.29       20.10 o
   4   1   9      221.90      260.21       38.20 o
   5   1   9        6.00       60.21       55.00 o
  -8   2   9     1801.70     1759.38       64.50 o
  -7   2   9     6861.80     6485.85      160.30 o
  -6   2   9       93.20       76.64       22.50 o
  -5   2   9     8668.70     8526.86      257.50 o
  -4   2   9      330.20      387.24       25.70 o
  -3   2   9      717.60      697.00       36.60 o
  -2   2   9      351.70      469.95       26.20 o
  -1   2   9     1547.30     2027.89       56.90 o
   0   2   9      243.20      341.72        8.10 o
   1   2   9     2436.60     2582.42       93.70 o
   2   2   9      184.30      211.33       30.20 o
   3   2   9      -14.90       23.36       23.90 o
   4   2   9        2.60       32.25       51.00 o
  -8   3   9      206.90      225.40       32.10 o
  -7   3   9     7544.70     7238.36      170.80 o
  -6   3   9     3009.40     3027.88       88.20 o
  -5   3   9      104.80      117.75       22.30 o
  -4   3   9      535.60      667.41       31.90 o
  -3   3   9       37.60        0.98       20.90 o
  -2   3   9      213.00      119.26       26.90 o
  -1   3   9     6243.80     7679.90      147.20 o
   0   3   9     2430.10     2976.52       77.30 o
   1   3   9      759.40      861.05       49.70 o
   2   3   9      -14.90        0.04       29.20 o
   3   3   9      336.70      330.25       60.50 o
   4   3   9      232.50      242.25       59.90 o
  -8   4   9      132.20      159.12       26.40 o
  -7   4   9      664.80      754.73       36.40 o
  -6   4   9       31.70       38.78       17.90 o
  -5   4   9      599.10      545.07       31.50 o
  -4   4   9     1678.60     1671.61       64.90 o
  -3   4   9       14.40        8.96       13.00 o
  -2   4   9     9212.30    10117.31      211.70 o
  -1   4   9     1233.80     1572.77       36.10 o
   0   4   9     1067.30     1066.84       52.10 o
   1   4   9       45.40      109.18       20.80 o
   2   4   9      -31.70       49.03       44.90 o
   3   4   9      239.50      168.89       58.20 o
  -8   5   9      213.60      245.32       27.60 o
  -7   5   9       76.30      131.06       20.30 o
  -6   5   9      309.40      323.53       23.30 o
  -5   5   9      185.90      238.93       19.30 o
  -4   5   9     2780.70     3043.16       78.80 o
  -3   5   9    17851.60    19781.72      431.70 o
  -2   5   9      443.40      458.30       21.50 o
  -1   5   9       -2.30       17.23       26.40 o
   0   5   9     1533.70     1713.89       75.70 o
   1   5   9      -35.90        3.66       42.50 o
   2   5   9      201.50      114.82       56.70 o
   3   5   9       15.60       91.30       67.10 o
  -8   6   9      335.70      339.39       67.40 o
  -7   6   9      -13.60        2.81       17.70 o
  -6   6   9      165.80       95.18       20.70 o
  -5   6   9     3837.70     4068.46       98.00 o
  -4   6   9      657.20      587.22       30.30 o
  -3   6   9      -17.60        0.02       12.60 o
  -2   6   9      115.90      135.89       13.00 o
  -1   6   9      566.50      956.51       46.40 o
   0   6   9      610.90      807.58       58.70 o
   1   6   9      101.70      130.27       52.80 o
   2   6   9      842.80      757.44       96.00 o
  -7   7   9     1459.70     1436.06       64.50 o
  -6   7   9        5.20       12.37       18.90 o
  -5   7   9     2722.60     2959.99       80.80 o
  -4   7   9      508.70      530.69       28.00 o
  -3   7   9       -9.30       37.14       20.10 o
  -2   7   9      -35.90        5.81       21.40 o
  -1   7   9      220.70      232.25       54.30 o
   0   7   9     1433.30     1264.92       97.60 o
   1   7   9     1104.70      797.29       99.20 o
  -7   8   9      719.50      972.53       78.10 o
  -6   8   9       62.50       69.89       22.80 o
  -5   8   9      126.80       95.22       21.40 o
  -4   8   9       35.00       20.78       17.40 o
  -3   8   9       65.40       68.57       43.90 o
  -2   8   9      197.20      208.12       59.60 o
  -1   8   9     1719.30     1452.72      110.40 o
   0   8   9      319.90      299.54       75.10 o
  -6   9   9     1382.30     1496.19       62.80 o
  -5   9   9      428.50      412.44       29.90 o
  -4   9   9      104.60      205.79       30.60 o
  -3   9   9      335.60      280.68       62.00 o
  -2   9   9      513.20      428.29       63.20 o
  -1   9   9      226.70      237.27       63.80 o
  -5  10   9      951.50      862.48       83.20 o
  -4  10   9      348.50      308.52       60.30 o
  -3  10   9     1887.40     1776.70      125.00 o
   0 -10  10       -6.60       30.81       60.20 o
   1 -10  10      654.80      514.52       84.20 o
  -2  -9  10       33.60       24.73       71.10 o
  -1  -9  10        4.60       38.69       35.40 o
   0  -9  10      318.50      139.74       68.40 o
   1  -9  10       30.10       47.59       36.70 o
   2  -9  10       22.70       24.43       54.20 o
   3  -9  10      288.40      296.19       62.50 o
  -3  -8  10       93.60       15.28       58.80 o
  -2  -8  10       77.20       11.46       34.70 o
  -1  -8  10       14.50       18.03       32.80 o
   0  -8  10      132.40      108.87       48.70 o
   1  -8  10      244.10      216.10       60.10 o
   2  -8  10       25.60       24.93       31.80 o
   3  -8  10      217.80      184.28       37.30 o
   4  -8  10      186.30      180.70       51.70 o
  -4  -7  10      251.30       87.51       59.50 o
  -3  -7  10       87.60       72.11       50.60 o
  -2  -7  10      123.70      123.75       47.10 o
  -1  -7  10       61.50       52.19       45.70 o
   0  -7  10      296.70      355.88       52.50 o
   1  -7  10      114.20       72.07       26.90 o
   2  -7  10      188.10      195.95       33.70 o
   3  -7  10       97.40      104.85       31.50 o
   4  -7  10        4.70        2.92       29.90 o
  -5  -6  10      -29.80       11.19       51.00 o
  -4  -6  10       79.70       48.13       49.80 o
  -3  -6  10       59.20       39.34       47.50 o
  -2  -6  10      718.00      857.02       65.70 o
  -1  -6  10      783.90     1173.38       47.20 o
   0  -6  10     2792.60     2948.35      106.40 o
   1  -6  10       95.90       76.95       23.60 o
   2  -6  10     1626.50     1889.32       60.80 o
   3  -6  10       99.80      130.65       25.70 o
   4  -6  10       52.70       73.50       29.60 o
   5  -6  10      114.50      152.86       44.50 o
  -6  -5  10       51.50       43.42       54.50 o
  -5  -5  10       14.60       55.14       48.10 o
  -4  -5  10      118.60       36.85       33.50 o
  -3  -5  10      242.20      320.80       42.30 o
  -2  -5  10     8253.90     7954.66      241.20 o
  -1  -5  10     2771.50     2921.50       90.60 o
   0  -5  10        1.50       26.89       36.00 o
   1  -5  10      835.50     1043.60       31.60 o
   2  -5  10      228.70      446.81       20.90 o
   3  -5  10      177.20      313.17       21.80 o
   4  -5  10       84.90       78.59       25.50 o
   5  -5  10      144.20      183.86       51.60 o
  -6  -4  10       17.70        0.24       38.90 o
  -5  -4  10       33.10       47.09       41.80 o
  -4  -4  10      422.20      550.93       41.90 o
  -3  -4  10     1542.00     1527.59       56.60 o
  -2  -4  10     1154.10     1045.00       49.60 o
  -1  -4  10      331.80      394.43       18.90 o
   0  -4  10     8888.40     9471.98      199.90 o
   1  -4  10      510.30      679.48       24.40 o
   2  -4  10       19.90       45.41       15.60 o
   3  -4  10      141.80      203.97       19.50 o
   4  -4  10      577.60      611.71       43.40 o
   5  -4  10      491.40      569.77       68.60 o
  -7  -3  10       18.90       25.94       21.80 o
  -6  -3  10     3311.40       21.12      829.90 o
  -5  -3  10      696.60      765.59       50.30 o
  -4  -3  10      970.80      848.26       50.10 o
  -3  -3  10      431.20      388.31       37.00 o
  -2  -3  10     3638.40     3679.03       92.60 o
  -1  -3  10       45.80       60.25       13.50 o
   0  -3  10      105.10      119.54       16.50 o
   1  -3  10       44.90       49.00       17.60 o
   2  -3  10      592.80      634.85       26.40 o
   3  -3  10      831.70      897.57       33.60 o
   4  -3  10      639.40      667.87       51.40 o
   5  -3  10      160.50      135.70       58.50 o
  -7  -2  10        4.00       71.80       33.80 o
  -6  -2  10      261.20      304.80       41.10 o
  -5  -2  10      -25.10       16.25       29.20 o
  -4  -2  10     3830.70     3569.28       88.70 o
  -3  -2  10       69.50      150.20       21.20 o
  -2  -2  10     3820.80     3668.12       99.20 o
  -1  -2  10     1099.80     1123.56       36.30 o
   0  -2  10     1209.40     1219.45       41.10 o
   1  -2  10      911.50      910.10       30.50 o
   2  -2  10      543.70      580.88       26.30 o
   3  -2  10      952.10      833.69       33.20 o
   4  -2  10      276.60      341.71       49.80 o
   5  -2  10      177.70      187.49       60.70 o
  -8  -1  10       70.60       11.71       44.50 o
  -7  -1  10      772.50      763.32       33.40 o
  -6  -1  10     1218.70     1071.04       40.70 o
  -5  -1  10     3653.40     3352.81       89.30 o
  -4  -1  10    17016.40    16586.21      452.20 o
  -3  -1  10      212.50      163.73       29.80 o
  -2  -1  10     4224.80     4259.50      139.30 o
  -1  -1  10     8627.00     8472.12      253.10 o
   0  -1  10      319.40      412.23       23.20 o
   1  -1  10     1790.60     1921.86       48.80 o
   2  -1  10     2544.70     2810.06       65.40 o
   3  -1  10      791.00     1010.09       43.90 o
   4  -1  10      106.50      218.20       49.20 o
   5  -1  10      528.30      609.42       70.40 o
  -8   0  10       64.70       68.85       42.50 o
  -7   0  10       93.70       58.79       22.90 o
  -6   0  10      884.80      866.52       35.80 o
  -5   0  10     4376.60     4329.44      128.00 o
  -4   0  10      802.90      952.11       43.20 o
  -3   0  10    17712.40    16995.21      479.80 o
  -2   0  10    28829.10    28645.42      789.90 o
  -1   0  10     1119.30     1128.95       49.00 o
   0   0  10     1491.90     1600.63       60.10 o
   1   0  10      119.70       88.29       11.50 o
   2   0  10      538.00      695.13       32.70 o
   3   0  10     1427.90     1693.44       70.20 o
   4   0  10       47.60       48.74       58.40 o
  -8   1  10       40.80        0.01       33.50 o
  -7   1  10      377.20      538.86       27.30 o
  -6   1  10     1678.40     1841.26       53.00 o
  -5   1  10      714.00      585.87       39.70 o
  -4   1  10     3270.60     3266.48      107.40 o
  -3   1  10     1556.60     1585.99       61.80 o
  -2   1  10     8374.90     8721.85      257.80 o
  -1   1  10     2363.40     2531.85       77.00 o
   0   1  10     8476.90     9380.89      260.10 o
   1   1  10     2631.30     2670.17      109.50 o
   2   1  10      390.10      492.96       36.20 o
   3   1  10      116.40      115.70       48.30 o
   4   1  10       45.00       75.53       41.40 o
  -8   2  10       91.40       30.12       28.40 o
  -7   2  10      302.50      301.59       24.30 o
  -6   2  10      -15.00        8.73       29.70 o
  -5   2  10       73.60       68.41       23.20 o
  -4   2  10      648.50      525.04       38.90 o
  -3   2  10      770.70      725.37       41.80 o
  -2   2  10     4386.60     5044.06      133.60 o
  -1   2  10       98.70       85.62       24.60 o
   0   2  10     1028.10     1100.82       50.50 o
   1   2  10     1308.50     1633.55       62.30 o
   2   2  10      503.10      610.53       44.10 o
   3   2  10      241.30      240.11       41.40 o
   4   2  10     1138.30     1037.51       90.60 o
  -8   3  10      562.30      611.05       37.30 o
  -7   3  10      126.80       81.33       25.70 o
  -6   3  10      329.40      400.05       34.70 o
  -5   3  10      709.80      654.11       39.00 o
  -4   3  10      276.30      307.68       28.70 o
  -3   3  10      587.40      610.54       36.10 o
  -2   3  10     4490.30     5239.80      140.10 o
  -1   3  10     4248.20     4561.86      107.50 o
   0   3  10       92.00      136.52       22.60 o
   1   3  10      152.50      151.21       53.30 o
   2   3  10     1190.60      978.49       75.20 o
   3   3  10     2291.40     2212.17      139.00 o
  -8   4  10      -25.10        6.98       24.30 o
  -7   4  10      128.20       93.17       27.00 o
  -6   4  10      744.40      531.16       41.40 o
  -5   4  10      661.90      696.24       37.40 o
  -4   4  10    10878.60    11629.67      313.70 o
  -3   4  10      395.30      410.46       23.00 o
  -2   4  10     2714.40     3044.36       80.30 o
  -1   4  10       77.40      106.09       27.90 o
   0   4  10      274.60      361.33       50.10 o
   1   4  10      615.50      525.80       61.30 o
   2   4  10      231.80       83.55       65.00 o
   3   4  10      756.00      893.39       92.40 o
  -7   5  10       11.10       12.75       28.30 o
  -6   5  10     2584.40     3045.58       78.80 o
  -5   5  10     2038.20     2312.63       59.70 o
  -4   5  10     2198.90     2376.37       66.60 o
  -3   5  10       86.60       45.40       17.00 o
  -2   5  10      689.60      807.20       29.20 o
  -1   5  10      -26.50       28.05       44.70 o
   0   5  10      372.60      273.14       49.10 o
   1   5  10       80.80       37.93       40.80 o
   2   5  10      827.20      666.51      101.30 o
  -7   6  10      277.40      305.17       32.00 o
  -6   6  10     1510.80     1615.74       52.60 o
  -5   6  10      505.50      501.00       28.90 o
  -4   6  10       -0.30        0.34       19.39 o
  -3   6  10     1021.60     1259.71       35.70 o
  -2   6  10      584.00      830.56       44.70 o
  -1   6  10       34.50       15.57       52.10 o
   0   6  10     3591.90     3122.08      183.40 o
   1   6  10       75.20       62.76       43.80 o
  -7   7  10       38.20      117.59       47.40 o
  -6   7  10      432.60      667.14       30.80 o
  -5   7  10      102.20      149.34       23.60 o
  -4   7  10       40.40       31.39       18.90 o
  -3   7  10      127.30      268.08       53.80 o
  -2   7  10     2156.20     1828.02      125.40 o
  -1   7  10      535.30      437.11       76.10 o
   0   7  10       44.60        3.19       70.70 o
  -6   8  10       -0.70       16.75       46.18 o
  -5   8  10      -44.30       13.15       22.70 o
  -4   8  10      342.20      280.93       66.10 o
  -3   8  10      465.50      353.24       54.20 o
  -2   8  10     1614.60     1421.72      109.40 o
  -1   8  10      724.50      685.97       98.70 o
  -6   9  10       28.00       93.80       42.70 o
  -5   9  10        4.50       16.55       53.10 o
  -4   9  10     1399.40     1196.95       98.80 o
  -2   9  10      401.60      486.06       83.10 o
   0  -9  11       61.80       41.93       62.00 o
   1  -9  11       60.60       40.69       59.10 o
   2  -9  11       61.90        0.05       65.50 o
  -2  -8  11       34.00       94.36       59.30 o
  -1  -8  11     1192.60     1143.55       93.00 o
   0  -8  11       13.70        1.74       59.70 o
   1  -8  11      359.30      350.80       60.20 o
   2  -8  11       46.00      173.72       50.90 o
   3  -8  11      487.20      552.30       70.80 o
  -4  -7  11      366.40      406.10       69.80 o
  -3  -7  11      803.40      523.92       79.10 o
  -2  -7  11      148.10       86.35       48.00 o
  -1  -7  11      111.90      132.47       49.80 o
   0  -7  11     2153.90     1854.06      124.50 o
   1  -7  11      204.90      205.63       38.70 o
   2  -7  11      956.10      828.47       55.80 o
   3  -7  11      336.60      292.14       66.40 o
  -5  -6  11      503.30      503.65       68.60 o
  -4  -6  11      915.20      927.43       83.10 o
  -3  -6  11     3163.20     2995.39      158.00 o
  -2  -6  11     1495.10     1546.14       97.00 o
  -1  -6  11      385.80      145.03       84.30 o
   0  -6  11      501.00      518.36       65.20 o
   1  -6  11      809.50      766.96       45.90 o
   2  -6  11       16.10       24.80       27.30 o
   3  -6  11      182.00       96.30       34.80 o
   4  -6  11      555.00      576.08       65.90 o
  -5  -5  11     2937.30     2413.56      236.60 o
  -4  -5  11     1337.40     1269.21      116.40 o
  -3  -5  11      -21.50       54.43       53.80 o
  -2  -5  11     3882.40     3963.55      233.70 o
  -1  -5  11      195.30      272.35       39.40 o
   0  -5  11      276.00      220.64       51.50 o
   1  -5  11      137.70       79.10       20.40 o
   2  -5  11      119.90      169.45       21.20 o
   3  -5  11      107.90      118.45       31.90 o
   4  -5  11       -8.50       13.90       46.80 o
  -6  -4  11      -30.80       66.77       36.00 o
  -5  -4  11       37.10       90.05       47.50 o
  -4  -4  11     2157.50     2250.69      148.80 o
  -3  -4  11      301.20      401.90       50.60 o
  -2  -4  11        5.20       28.60       24.30 o
  -1  -4  11     1836.70     1833.70       54.70 o
   0  -4  11       53.90       57.46       16.60 o
   1  -4  11       21.70        8.93       17.50 o
   2  -4  11      270.60      252.29       25.10 o
   3  -4  11      517.40      469.72       41.60 o
   4  -4  11       57.90       85.74       48.10 o
  -6  -3  11      112.20       84.97       49.50 o
  -5  -3  11       46.90       37.57       47.70 o
  -4  -3  11      399.90      385.09       50.30 o
  -3  -3  11       -8.40       15.87       19.10 o
  -2  -3  11        5.00        0.31       11.90 o
  -1  -3  11      365.90      413.44       25.00 o
   0  -3  11      472.50      485.89       30.60 o
   1  -3  11      -24.20        4.69       16.10 o
   2  -3  11       52.20       72.12       20.00 o
   3  -3  11       45.30        0.14       31.80 o
   4  -3  11       67.60        7.62       50.60 o
  -7  -2  11      534.10      451.79       67.40 o
  -6  -2  11     4078.50     4058.61      200.30 o
  -5  -2  11      216.30      349.28       39.90 o
  -4  -2  11      344.60      351.68       13.40 o
  -3  -2  11      337.90      363.29       21.20 o
  -2  -2  11      217.90      214.07       19.10 o
  -1  -2  11       -4.90        3.08       14.40 o
   0  -2  11      202.40      303.22       19.30 o
   1  -2  11     1454.30     1380.85       39.20 o
   2  -2  11      493.20      459.03       38.00 o
   3  -2  11      286.80      157.54       40.80 o
   4  -2  11      823.20      705.21       78.80 o
  -7  -1  11     1798.60     1766.72      101.60 o
  -6  -1  11      563.00      606.53       27.50 o
  -5  -1  11      217.30      233.16       20.50 o
  -4  -1  11     4777.10     4973.34      175.30 o
  -3  -1  11     5213.00     5305.96      164.90 o
  -2  -1  11       71.10       70.17       19.00 o
  -1  -1  11      400.50      395.30       33.70 o
   0  -1  11      262.70      251.92       25.90 o
   1  -1  11       53.40       43.24       14.80 o
   2  -1  11      193.40      194.37       31.90 o
   3  -1  11      -17.40       19.30       47.90 o
   4  -1  11      342.30      253.21       71.80 o
  -7   0  11      154.80      289.89       38.60 o
  -6   0  11      119.60      140.54       22.90 o
  -5   0  11     8236.20     7936.71      286.90 o
  -4   0  11    11739.10    11183.72      356.40 o
  -3   0  11      997.30     1089.60       52.80 o
  -2   0  11     2589.90     2740.46       91.40 o
  -1   0  11      562.60      616.22       40.40 o
   0   0  11     1323.70     1349.78       61.50 o
   1   0  11        8.70       54.27       11.60 o
   2   0  11       -6.80        4.08       28.90 o
   3   0  11      146.70      111.27       60.30 o
  -8   1  11      -53.60        6.64       34.00 o
  -7   1  11      306.30      341.90       32.40 o
  -6   1  11      672.10      715.19       45.80 o
  -5   1  11      404.00      368.57       34.10 o
  -4   1  11       58.30       69.70       27.30 o
  -3   1  11       30.40       31.66       25.20 o
  -2   1  11       46.00       15.17       23.80 o
  -1   1  11       -6.40        1.00       20.70 o
   0   1  11       71.70       77.25       12.90 o
   1   1  11       72.80       41.96       29.50 o
   2   1  11      786.30      889.71       52.80 o
   3   1  11       56.90       84.45       64.10 o
  -8   2  11      -82.00       15.67       41.40 o
  -7   2  11        6.40       35.31       22.80 o
  -6   2  11      796.40      779.51       52.90 o
  -5   2  11       53.20       43.85       26.80 o
  -4   2  11      482.50      517.38       38.70 o
  -3   2  11      661.10      678.54       42.00 o
  -2   2  11      464.50      609.27       36.20 o
  -1   2  11       21.20        2.36       23.90 o
   0   2  11     2602.10     2428.22      138.70 o
   1   2  11     1849.60     1607.16      112.50 o
   2   2  11     1122.00      816.90       94.30 o
   3   2  11       39.10        5.43       36.20 o
  -7   3  11       54.50      124.01       36.00 o
  -6   3  11     1896.20     1738.19       77.20 o
  -5   3  11        1.90        9.45       24.00 o
  -4   3  11      683.60      571.66       44.40 o
  -3   3  11      170.50      120.82       36.00 o
  -2   3  11      -25.90        1.12       25.90 o
  -1   3  11     1309.00     1235.29       45.70 o
   0   3  11      199.60      189.56       53.40 o
   1   3  11     3287.80     2768.58      169.90 o
   2   3  11      455.10      473.89       56.00 o
  -7   4  11      920.20     1052.78       66.30 o
  -6   4  11       16.30       43.13       26.80 o
  -5   4  11      106.10       97.04       30.10 o
  -4   4  11      220.10      295.46       39.50 o
  -3   4  11      520.10      461.50       29.20 o
  -2   4  11     1415.00     1521.17       53.30 o
  -1   4  11       40.20      101.37       51.80 o
   0   4  11      189.20      102.73       60.40 o
   1   4  11      592.00      584.54       51.20 o
  -7   5  11      190.70      205.84       34.00 o
  -6   5  11       11.50        1.17       22.10 o
  -5   5  11      729.10      701.76       35.50 o
  -4   5  11      118.50      201.91       21.60 o
  -3   5  11       94.00       67.94       21.10 o
  -2   5  11      365.60      261.31       59.70 o
  -1   5  11       19.40        0.36       49.80 o
   0   5  11       65.00      123.54       35.40 o
   1   5  11     1418.90     1293.46      123.10 o
  -7   6  11       85.90       30.04       44.10 o
  -6   6  11       61.90       65.20       26.40 o
  -5   6  11       26.50       63.96       24.90 o
  -4   6  11     1350.30     1541.81       56.70 o
  -3   6  11      122.20      110.17       47.40 o
  -2   6  11     1122.10      839.27       60.60 o
  -1   6  11        8.80       50.29       44.90 o
   0   6  11      124.70       18.27       66.30 o
  -6   7  11      158.00      169.04       39.20 o
  -5   7  11      237.10      319.27       35.00 o
  -4   7  11       32.20       52.82       55.10 o
  -3   7  11      184.60      101.71       61.00 o
  -2   7  11     1149.90      912.10      128.60 o
  -1   7  11     1976.90     1604.13      137.30 o
  -5   8  11       52.20        0.01       53.40 o
  -4   8  11      237.20      172.26       64.30 o
  -3   8  11     1395.30      979.45       98.50 o
  -2  -7  12       54.50        2.90       55.90 o
  -1  -7  12      188.80       17.37       62.40 o
   0  -7  12      128.50      130.87       65.40 o
   1  -7  12      976.90      758.49       87.70 o
   2  -7  12      162.80      116.12       56.00 o
  -4  -6  12      776.30      880.00       91.60 o
  -3  -6  12      -36.80       14.93       58.40 o
  -2  -6  12      116.70      190.91       55.10 o
  -1  -6  12      848.80      792.08       91.80 o
   0  -6  12       79.30       10.50       37.50 o
   1  -6  12       53.80       51.24       29.50 o
   2  -6  12      106.50      192.31       70.20 o
  -4  -5  12      658.60      866.43       80.20 o
  -3  -5  12       59.90      151.88       55.40 o
  -2  -5  12       27.40       13.14       43.50 o
  -1  -5  12      289.20      173.80       56.00 o
   0  -5  12      121.90      215.55       58.50 o
   1  -5  12      454.70      496.49       38.40 o
   2  -5  12       -3.10       22.82       57.70 o
  -5  -4  12      280.20      228.14       68.70 o
  -4  -4  12       13.60       39.98       48.30 o
  -3  -4  12     1127.70      851.69       84.80 o
  -2  -4  12      191.10      138.55       52.70 o
  -1  -4  12      113.90       97.04       20.60 o
   0  -4  12      122.30      132.79       25.60 o
   1  -4  12      781.80      870.04       33.70 o
   2  -4  12       61.50        2.45       37.90 o
  -6  -3  12       29.80      111.76       52.60 o
  -5  -3  12      239.00       81.31      274.10 o
  -4  -3  12      208.20      202.99       53.80 o
  -3  -3  12      399.00      310.81       61.70 o
  -2  -3  12      803.30      742.23       43.50 o
  -1  -3  12       55.00       33.96       20.20 o
   0  -3  12       19.10        4.53       25.40 o
   1  -3  12      306.60      346.06       23.00 o
   2  -3  12      715.60      629.00       48.80 o
   3  -3  12      456.00      400.34       75.00 o
  -6  -2  12      647.10      687.23       67.80 o
  -5  -2  12      107.50       31.36       37.10 o
  -4  -2  12      583.60      468.07       24.10 o
  -3  -2  12       71.90       60.56       17.40 o
  -2  -2  12       22.00       32.27       19.20 o
  -1  -2  12     2533.70     2321.50       87.60 o
   0  -2  12       -2.40        0.38       28.90 o
   1  -2  12      707.00      638.12       45.20 o
   2  -2  12     1064.80      708.63       89.00 o
   3  -2  12       23.30       20.93       64.10 o
  -6  -1  12     4991.20     4795.26      216.10 o
  -5  -1  12     2031.30     2177.96       68.60 o
  -4  -1  12      538.80      492.83       58.20 o
  -3  -1  12      545.70      608.00       62.40 o
  -2  -1  12       44.50        1.19       54.00 o
  -1  -1  12     1128.80     1090.78       49.90 o
   0  -1  12       83.60       43.06       22.60 o
   1  -1  12       26.30        1.84       27.60 o
   2  -1  12        9.50        0.38       32.00 o
   3  -1  12      428.90      337.26       68.30 o
  -7   0  12     2906.30     3029.59      120.60 o
  -6   0  12      139.10      318.76       51.00 o
  -5   0  12       -2.90        0.08       44.20 o
  -4   0  12     1043.20     1233.62       86.60 o
  -3   0  12     1039.20     1075.04       76.70 o
  -2   0  12      446.30      404.52       58.90 o
  -1   0  12       -3.80        1.70       38.00 o
   0   0  12      203.30      190.32       35.80 o
   1   0  12       79.00       96.25       32.10 o
   2   0  12      141.80      287.86       68.50 o
  -7   1  12       39.70       26.98       58.00 o
  -6   1  12       88.90        3.08       47.50 o
  -5   1  12        3.20       10.79       37.50 o
  -4   1  12       -6.20        1.66       36.70 o
  -3   1  12       51.00      152.35       45.70 o
  -2   1  12      630.40      471.33       65.10 o
  -1   1  12       61.70      145.07       28.20 o
   0   1  12      233.50      175.88       54.80 o
   1   1  12       52.10       55.64       35.20 o
   2   1  12      -32.70       11.16       59.00 o
  -7   2  12       25.50        2.87       39.80 o
  -6   2  12       66.40       71.18       43.10 o
  -5   2  12      434.70      454.06       57.60 o
  -4   2  12      399.30      297.64       54.60 o
  -3   2  12      158.70       91.67       52.70 o
  -2   2  12      586.90      542.72       63.50 o
  -1   2  12     2419.10     2117.31      150.40 o
   0   2  12     2892.70     2725.01      165.10 o
   1   2  12       84.90       12.14       62.80 o
   2   2  12      193.70      206.08       74.30 o
  -7   3  12      -42.90       22.37       53.20 o
  -6   3  12      442.80      564.57       54.50 o
  -5   3  12      130.20       72.54       48.90 o
  -4   3  12      346.30      348.95       66.60 o
  -3   3  12      105.00      184.56       50.00 o
  -2   3  12     1880.80     1715.19      115.70 o
  -1   3  12     1910.10     1663.89      127.70 o
   0   3  12      101.00      174.69       43.30 o
   1   3  12      253.30      201.15       74.50 o
  -7   4  12      204.40      181.14       47.10 o
  -6   4  12      -25.50       17.40       39.10 o
  -5   4  12        4.60        0.11       41.10 o
  -4   4  12       20.80        7.58       48.40 o
  -3   4  12       53.30       22.89       45.80 o
  -2   4  12      288.70      113.93       56.80 o
  -1   4  12        6.30        1.60       53.50 o
   0   4  12     2440.60     2276.26      139.40 o
  -6   5  12      508.30      629.76       61.50 o
  -5   5  12       16.10       17.25       29.70 o
  -4   5  12      -58.30       50.81       49.30 o
  -3   5  12       10.40       28.67       55.30 o
  -2   5  12      509.00      434.39       71.20 o
  -1   5  12      783.70      644.88       77.80 o
  -6   6  12       48.20        0.09       42.90 o
  -5   6  12       76.20       99.25       46.60 o
  -4   6  12      935.00      733.76       79.50 o
  -3   6  12      -65.70       24.60       56.50 o
  -2   6  12      391.00      302.65       55.10 o
  -5   7  12      105.20       42.24       58.50 o
  -4   7  12     1771.20     1253.47      120.20 o
  -3   7  12      897.20      862.30       92.10 o
  -1  -6  13      604.40      641.27       74.70 o
  -3  -5  13      222.30      184.71       71.00 o
  -2  -5  13      153.20      115.45       61.70 o
  -1  -5  13     3341.70     3031.51      171.60 o
   0  -5  13      165.30      156.62       62.70 o
   1  -5  13      156.60       80.64       71.20 o
  -4  -4  13      575.30      432.08       67.90 o
  -3  -4  13     1817.30     1676.78      125.60 o
  -2  -4  13      103.60       56.31       59.40 o
  -1  -4  13      285.30      303.49       57.50 o
   0  -4  13      377.90      393.59       70.20 o
   1  -4  13        5.90       70.15       64.90 o
  -5  -3  13      402.40      323.58       70.40 o
  -4  -3  13      272.80      255.36       61.60 o
  -3  -3  13     2786.70     2690.02      139.10 o
  -2  -3  13      159.10      152.35       55.30 o
  -1  -3  13      197.10      216.05       58.50 o
   0  -3  13       44.80        6.57       59.80 o
   1  -3  13     1862.80     1326.26      114.80 o
   2  -3  13      314.00      170.63       57.10 o
  -5  -2  13     2243.10     2156.04      151.40 o
  -4  -2  13        7.80       89.53       48.90 o
  -3  -2  13      224.80       78.40       57.20 o
  -2  -2  13      369.50      364.64       60.20 o
  -1  -2  13      548.70      409.34       41.30 o
   0  -2  13     2572.20     2249.34       94.70 o
   1  -2  13     3404.20     3073.48      170.80 o
   2  -2  13     1143.80      851.02       85.80 o
  -6  -1  13      512.20      550.74       69.50 o
  -5  -1  13      300.90      315.30       54.70 o
  -4  -1  13      211.60      197.21       53.20 o
  -3  -1  13       89.50       82.81       40.00 o
  -2  -1  13     1596.10     1338.95       66.00 o
  -1  -1  13     1414.80     1214.79       57.50 o
   0  -1  13      383.20      269.61       39.10 o
   1  -1  13      396.70      273.00       72.40 o
  -6   0  13      519.80      748.88       65.20 o
  -5   0  13      -43.50       17.51       44.90 o
  -4   0  13     1429.90     1240.76       89.80 o
  -3   0  13      286.90      351.90       49.00 o
  -2   0  13     2759.80     2144.86      145.80 o
  -1   0  13     3806.80     3480.49      120.10 o
   0   0  13      175.30      243.76       38.80 o
   1   0  13      587.70      626.22       80.00 o
  -6   1  13      259.90      303.33       52.00 o
  -5   1  13       94.50       32.82       47.00 o
  -4   1  13     2797.40     2452.66      146.50 o
  -3   1  13      542.20      354.83       65.70 o
  -2   1  13      -12.10        7.73       51.90 o
  -1   1  13     1504.20     1308.09      102.80 o
   0   1  13       49.20        3.97       36.80 o
   1   1  13      223.50      125.99       53.60 o
  -6   2  13      890.10      729.16       79.40 o
  -5   2  13      195.40      165.27       54.30 o
  -4   2  13       55.30       43.79       42.00 o
  -3   2  13     8752.50     7093.71      381.40 o
  -2   2  13     1851.00     1694.67      127.20 o
  -1   2  13        2.20       60.21       61.80 o
   0   2  13       66.90        0.78       65.30 o
  -6   3  13     1115.90     1071.55       78.40 o
  -5   3  13     1683.60     1431.29       98.70 o
  -4   3  13     1429.30     1354.23      107.30 o
  -3   3  13      -43.90        6.59       36.60 o
  -2   3  13       92.40       59.85       43.80 o
  -1   3  13     1685.10     1390.56      104.20 o
  -5   4  13      695.00      618.53       68.60 o
  -4   4  13      309.20      197.14       64.20 o
  -3   4  13      408.60      348.92       72.50 o
  -2   4  13      663.00      679.32       79.90 o
  -5   5  13       73.90       82.39       57.50 o
  -4   5  13       20.30       14.84       54.20 o
  -3   5  13       44.90       39.99       41.70 o
  -2  -3  14      420.20      335.41       59.90 o
  -3  -2  14       17.20       24.33       65.40 o
  -2  -2  14       75.90      138.48       48.20 o
  -1  -2  14     2245.40     1946.62      157.20 o
  -4  -1  14       39.40        8.83       62.50 o
  -3  -1  14      369.20      202.54       67.20 o
  -2  -1  14      126.80       77.07       64.50 o
  -1  -1  14       92.40       55.88       45.10 o
  -4   0  14      202.50      209.67       64.10 o
  -3   0  14     1204.80     1113.70      101.90 o
  -2   0  14       41.70        0.32       52.80 o
  -4   1  14      413.90      408.33       72.00 o
  -3   1  14      841.20      664.71       98.10 o
  -2   1  14       76.30      135.56       61.80 o
  -4   2  14      237.80      350.48       59.10 o
  -3   2  14      370.60      331.91       77.40 o
